# Supplementary material for: Predictive Modeling of a Leaf Conceptual Midpoint Quasi-Color (CMQ) Using an Artificial Neural Network
Source: Sensors (Basel). 2020 Jul 15;20(14):3938. doi: 10.3390/s20143938 (PMC7412459; doi:10.3390/s20143938)
Supplement: Supplementary file 1 [file sensors-20-03938-s001.zip]

Archive with 9 entries (8 files):
- Dataset S1.xlsx
- __MACOSX/
- __MACOSX/._Dataset S1.xlsx
- Dataset S2.xlsx
- __MACOSX/._Dataset S2.xlsx
- Figure S3.png
- __MACOSX/._Figure S3.png
- Figure S4.png
- __MACOSX/._Figure S4.png
