# Supplementary material for: Predictive Modeling of a Leaf Conceptual Midpoint Quasi-Color (CMQ) Using an Artificial Neural Network
Source: Sensors (Basel). 2020 Jul 15;20(14):3938. doi: 10.3390/s20143938 (PMC7412459; doi:10.3390/s20143938)
Supplement: Supplementary file 1 [file sensors-20-03938-s001.zip › Dataset S1.xlsx]

## Sheet: Lettuce
Lettuce ID	SR-S	Lb-A	D values	L* D	a* D	b* D	C* D	hº D	B values	L* B	a* B	b* B	C* B	hº B	Δ DB	ΔL* DB	Δa* DB	Δb* DB	ΔE DB	ΔC* DB	Δhº DB	CMQ values	qL* CMQ	qa* CMQ	qb* CMQ	qC* CMQ	qhº CMQ	Predicted CMQ	H1	H2	H3	Pred. q*L CMQ	Pred. qa* CMQ	Pred. qb* CMQ	Pred. qC* CMQ	Pred. qhº CMQ	Δ Obs.-Pred.	ΔqL CMQ	Δqa CMQ	Δqb CMQ	ΔqE CMQ
LS-001	4.7	1.7		51.9	-10.9	39.6	41.1	105		53.4	-11.5	21.7	24.5	118		-1.5	0.6	17.9	17.9728	16.6	-13		52.7	-11.2	30.6	32.6	110		0.0876668	-0.516586	0.911167	51.741	-8.76488	29.0824	30.8962	106.994		0.959032	-2.43512	1.51763	3.02535
LS-002	6.4	6.8		25.1	2.5	0.3	2.5	6		28.5	6.7	1.8	7	15		-3.4	-4.2	-1.5	5.60803	-4.5	-9		26.8	4.6	1	4.7	12		0.941535	-0.795604	0.999576	29.4041	4.26426	1.62847	4.56012	20.6464		-2.60412	0.335742	-0.628475	2.69984
LS-003	6.2	2.4		35.9	-10.5	19.8	22.4	118		50.6	-8.3	19.8	21.5	113		-14.7	-2.2	0	14.8637	0.9	5		43.3	-9.4	19.8	21.9	115		0.32382	-0.753124	0.971951	44.5525	-9.89746	22.3898	24.1035	113.694		-1.25254	0.497462	-2.58979	2.91947
LS-004	2.9	5.7		33.1	26.1	-4.9	26.5	-11		34.6	24.1	-1	24.1	-2		-1.5	2	-3.9	4.63249	2.4	-9		33.8	25.1	-3	25.2	-7		0.872604	-0.138965	0.995941	31.5409	25.3199	0.377847	25.1788	0.927356		2.25912	-0.219872	-3.37785	4.06962
LS-005	5.7	2		40.6	-12.7	28.8	31.5	114		49.6	-9.4	21.3	23.3	114		-9	-3.3	7.5	12.1713	8.2	0		45.1	-11	25.1	27.4	114		0.197123	-0.686851	0.951813	48.0582	-11.1213	26.3218	28.3961	112.98		-2.95823	0.121345	-1.22185	3.20293
LS-006	5.1	5.3		27.4	6.6	-1.5	6.8	-13		35.6	7.4	3.6	8.2	26		-8.2	-0.8	-5.1	9.68969	-1.4	-39		31.5	7	1	7.1	8		0.848198	-0.61799	0.997265	31.7602	8.11309	3.83023	8.92026	25.9122		-0.260238	-1.11309	-2.83023	3.05236
LS-007	5	5.3		27.5	4.2	0.2	4.2	2		40.6	14.9	9	17.4	31		-13.1	-10.7	-8.8	19.0667	-13.2	-29		34	9.5	4.6	10.5	26		0.847762	-0.601235	0.997167	31.784	8.68243	3.75334	9.39477	24.0848		2.21601	0.817573	0.846664	2.50918
LS-008	3.4	1.9		48.6	7.8	23.3	24.6	71		54.7	3.7	20.7	21	80		-6.1	4.1	2.6	7.79615	3.6	-9		51.7	5.8	22	22.8	75		0.131122	-0.223557	0.885441	51.5609	1.90573	25.9806	25.6096	84.5018		0.139074	3.89427	-3.98059	5.57044
LS-009	3.7	1.2		57.8	-10.2	38.9	40.2	105		59.9	-9.2	36.7	37.8	104		-2.1	-1	2.2	3.20156	2.4	1		58.8	-9.7	37.8	39	104		-0.0879243	-0.290362	0.808951	58.5396	-7.43034	33.7387	34.8559	102.494		0.260397	-2.26966	4.06129	4.65975
LS-010	6.4	2.5		33.2	-11.3	21	23.8	118		45	-9.7	25	26.8	111		-11.8	-1.6	-4	12.5618	-3	7		39.1	-10.5	23	25.2	115		0.354969	-0.775777	0.976146	43.7053	-9.83416	21.4573	24.0591	114.785		-4.60525	-0.665838	1.54271	4.90221
LS-011	5.6	4.8		26.3	8.3	3.1	8.9	21		43.4	-1.3	12.9	13	96		-17.1	9.6	-9.8	21.9228	-4.1	-75		34.9	3.5	8	8.8	66		0.799409	-0.690578	0.996329	32.8753	4.38361	5.88656	7.33271	55.2714		2.02471	-0.883608	2.11344	3.05726
LS-012	5.9	4.1		30	4	2.1	4.6	28		47.7	-4.8	17.2	17.9	105		-17.7	8.8	-15.1	24.8745	-13.3	-77		38.9	-0.4	9.7	9.7	92		0.704882	-0.726193	0.993628	35.1274	0.786967	9.29521	9.12018	83.3531		3.77256	-1.18697	0.40479	3.97555
LS-013	6.5	2.8		41.9	-9	17.8	20	117		42.4	-7.4	18.4	19.9	112		-0.5	-1.6	-0.6	1.78045	0.1	5		42.1	-8.2	18.1	19.9	114		0.437368	-0.787555	0.982572	41.6122	-8.09703	18.7235	20.7215	113.929		0.487757	-0.102975	-0.623456	0.798253
LS-014	7.2	3.2		36.1	-8.7	17.3	19.3	117		47.6	-7.7	16.4	18.1	115		-11.5	-1	0.9	11.5784	1.2	2		41.8	-8.2	16.8	18.7	116		0.542896	-0.850085	0.990601	38.9052	-7.52504	15.4817	17.5413	115.931		2.89477	-0.674964	1.31831	3.25165
LS-015	5.9	5.2		27.9	6.8	6.6	9.5	44		39.5	6.5	5.2	8.3	38		-11.6	0.3	1.4	11.688	1.2	6		33.7	6.7	5.9	8.9	41		0.842589	-0.732401	0.99773	31.8038	4.01204	4.64744	6.26486	48.0652		1.89621	2.68796	1.25256	3.51989
LS-016	7.3	3.1		35.4	-7	12.6	14.4	119		45.8	-8.1	17.8	19.5	115		-10.4	1.1	-5.2	11.6795	-5.1	4		40.6	-7.6	15.2	17	117		0.520997	-0.856997	0.990033	39.4264	-8.31043	16.2641	17.9103	116.927		1.17358	0.710434	-1.06408	1.73616
LS-017	6.8	5.5		19.9	4.9	-2.6	5.6	-28		44.7	-4.4	13.1	13.8	109		-24.8	9.3	-15.7	30.7899	-8.2	-137		32.3	0.3	5.2	5.2	87		0.87175	-0.826667	0.99875	31.0345	1.46903	4.17194	4.30857	70.5005		1.2655	-1.16903	1.02806	2.00625
LS-018	4.8	1.5		52.5	-14.5	37.6	40.3	111		59	-12.4	33.4	35.6	110		-6.5	-2.1	4.2	8.01873	4.7	1		55.7	-13.5	35.5	38	111		0.0252425	-0.534146	0.89724	53.5347	-11.2007	31.2913	32.7569	109.37		2.16532	-2.29935	4.20866	5.26198
LS-019	7.4	3.3		29.7	-6.3	10.4	12.2	121		48	-6.4	14	15.4	115		-18.3	0.1	-3.6	18.651	-3.2	6		38.8	-6.4	12.2	13.8	118		0.567252	-0.864529	0.992018	38.2913	-7.40303	14.7332	16.3498	116.556		0.5087	1.00303	-2.53321	2.77164
LS-020	7.8	4		31	-6.4	8.1	10.4	128		39.1	-7.1	13.8	15.6	117		-8.1	0.7	-5.7	9.92925	-5.2	11		35.1	-6.7	11	12.9	122		0.703591	-0.890868	0.9964	34.9793	-4.90444	10.2423	11.2715	115.826		0.120716	-1.79556	0.757667	1.95261
LS-021	4.7	1.5		46	-13.3	38.6	40.8	109		58.9	-9	26.4	27.9	109		-12.9	-4.3	12.2	18.2686	12.9	0		52.4	-11.1	32.5	34.4	109		0.0236888	-0.514816	0.893767	53.6703	-10.6434	31.2357	33.2085	109.014		-1.27031	-0.456572	1.26428	1.84947
LS-022	8	3.9		36.3	-7	13	14.7	118		41	-7.5	14.6	16.4	117		-4.7	0.5	-1.6	4.98999	-1.7	1		38.6	-7.2	13.8	15.6	118		0.688652	-0.901139	0.996313	35.3237	-5.62666	10.8067	12.4158	117.711		3.27633	-1.57334	2.99328	4.70844
LS-023	6.1	2.2		41.9	-10.1	19.9	22.3	117		49.4	-10.4	24.9	27	113		-7.5	0.3	-5	9.01887	-4.7	4		45.6	-10.3	22.4	24.6	115		0.263769	-0.74026	0.965063	46.1357	-11.0634	24.357	26.737	114.44		-0.535663	0.763371	-1.95703	2.16787
LS-024	3.2	0.9		62.6	-9.1	39.4	40.5	103		64.8	-5.9	34.6	35.1	100		-2.2	-3.2	4.8	6.17414	5.4	3		63.7	-7.5	37	37.8	101		-0.189891	-0.160602	0.714001	63.3731	-7.49569	36.4237	36.8476	101.168		0.32691	-0.00430599	0.576265	0.662548
LS-025	5.3	1.9		46.3	-12.3	31	33.3	112		49.9	-10.5	26.2	28.2	112		-3.6	-1.8	4.8	6.26418	5.1	0		48.1	-11.4	28.6	30.8	112		0.160032	-0.625563	0.939477	49.2728	-10.1664	27.2388	29.1786	110.337		-1.17278	-1.23363	1.36123	2.1795
LS-026	5.1	1.9		44.7	-10.9	27.3	29.4	112		45.2	-10.2	24.9	26.9	112		-0.5	-0.7	2.4	2.54951	2.5	0		45	-10.6	26.1	28.2	112		0.157001	-0.592011	0.935222	49.4718	-9.16824	27.155	28.9201	109.221		-4.47185	-1.43176	-1.05499	4.81252
LS-027	7	3.3		35.2	-5.4	11.3	12.5	116		39.5	-6.6	15.7	17.1	113		-4.3	1.2	-4.4	6.26817	-4.6	3		37.3	-6	13.5	14.8	114		0.563019	-0.834971	0.990822	38.4396	-6.50546	14.7145	15.8693	113.525		-1.1396	0.505461	-1.21454	1.74049
LS-028	7.3	3.4		30.6	-5.1	10.4	11.5	116		46.4	-8.5	15.8	17.9	118		-15.8	3.4	-5.4	17.04	-6.4	-2		38.5	-6.8	13.1	14.7	117		0.587609	-0.857954	0.992473	37.8087	-6.66929	14.005	15.2401	114.963		0.691297	-0.130713	-0.905014	1.14631
LS-029	6.4	7.6		26.5	14.7	-1.1	14.7	-4		32	4.1	3.6	5.4	41		-5.5	10.6	-4.7	12.8335	9.3	-45		29.2	9.4	1.2	9.5	7		0.964602	-0.799117	0.9998	28.8573	4.70837	0.863092	4.70845	10.9482		0.342732	4.69163	0.336908	4.71618
LS-030	8.1	3.8		34.9	-7.3	15.2	16.9	116		40.1	-6.8	13.3	15	117		-5.2	-0.5	1.9	5.55878	1.9	-1		37.5	-7.1	14.3	15.9	116		0.672252	-0.905816	0.996089	35.7093	-6.19306	11.3901	12.6202	118.352		1.79072	-0.906935	2.90994	3.53511
LS-031	5.2	1.6		52.1	-11.3	27.7	29.9	112		52.4	-13.3	35.1	37.5	111		-0.3	2	-7.4	7.67138	-7.6	1		52.2	-12.3	31.4	33.7	111		0.0634805	-0.606779	0.917821	52.0805	-12.3401	30.4039	32.7602	112.248		0.119546	0.0401184	0.996105	1.00406
LS-032	4.8	1.7		46.3	-10.6	33.3	35	108		56.6	-9.3	27.1	28.7	109		-10.3	-1.3	6.2	12.0921	6.3	-1		51.5	-9.9	30.2	31.8	108		0.0892093	-0.535867	0.914097	51.6192	-9.33265	29.1377	30.8021	107.64		-0.119158	-0.567352	1.06233	1.21022
LS-033	6.8	6.7		25.6	1.1	0.7	1.3	33		30.9	6.3	0.9	6.4	8		-5.3	-5.2	-0.2	7.42765	-5.1	25		28.3	3.7	0.8	3.8	13		0.938524	-0.831194	0.999595	29.4504	2.95499	1.92564	3.61419	31.6781		-1.15036	0.745015	-1.12564	1.77354
LS-034	7.2	3.4		34.9	-6.2	13.3	14.6	115		43.6	-7.5	17.2	18.7	114		-8.7	1.3	-3.9	9.62237	-4.1	1		39.2	-6.8	15.2	16.7	114		0.58659	-0.850753	0.992206	37.8439	-6.44979	14.0001	15.8229	114.871		1.35605	-0.35021	1.19994	1.84428
LS-035	5.4	3.6		28.8	4.7	3.4	5.8	35		48.5	-4.6	20.6	21.1	102		-19.7	9.3	-17.2	27.7564	-15.3	-67		38.7	0.1	12	12	90		0.60984	-0.653427	0.987885	37.5393	0.876091	12.126	12.1427	86.3156		1.1607	-0.776091	-0.126006	1.40193
LS-036	6.3	2.6		38.9	-7.6	17.4	19	114		44.4	-8.3	20.5	22.1	112		-5.5	0.7	-3.1	6.35216	-3.1	2		41.6	-8	18.9	20.5	113		0.381371	-0.765437	0.977496	43.0616	-8.80282	20.5035	21.9056	112.76		-1.46164	0.802824	-1.60355	2.3135
LS-037	5.4	6		26.6	6.3	1.2	6.4	11		33.7	9.9	2.3	10.2	13		-7.1	-3.6	-1.1	8.03617	-3.8	-2		30.1	8.1	1.7	8.3	12		0.901291	-0.669696	0.998724	30.4491	7.64064	2.30801	7.81578	17.4041		-0.349133	0.459362	-0.608013	0.838205
LS-038	6.3	2.6		41.1	-8.9	19.4	21.4	115		45.8	-8.7	17.4	19.5	117		-4.7	-0.2	2	5.11175	1.9	-2		43.5	-8.8	18.4	20.4	116		0.381371	-0.765437	0.977496	43.0616	-8.80282	20.5035	22.8008	113.721		0.438357	0.00282364	-2.10355	2.14874
LS-039	5.4	1.9		42.3	-11.3	28.4	30.6	112		51.6	-10.1	23.9	26	113		-9.3	-1.2	4.5	10.401	4.6	-1		46.9	-10.7	26.2	28.3	112		0.161546	-0.641525	0.941501	49.1764	-10.6395	27.2762	28.7716	111.244		-2.27637	-0.0605491	-1.07616	2.51866
LS-040	6.5	2.4		41.2	-9.4	21	23	114		47.5	-8.8	21.9	23.6	112		-6.3	-0.6	-0.9	6.39218	-0.6	2		44.4	-9.1	21.5	23.3	113		0.327989	-0.785717	0.974716	44.3646	-10.8674	22.4285	25.201	116.061		0.0353671	1.76743	-0.928461	1.99677
LS-041	4.9	5.9		27.1	12.8	2.5	13	11		30.6	9.3	4.1	10.1	24		-3.5	3.5	-1.6	5.20192	2.9	-13		28.9	11	3.3	11.5	17		0.893533	-0.588681	0.99833	30.694	10.2578	2.12835	10.46	11.2911		-1.79396	0.742185	1.17165	2.26757
LS-042	6.6	2.3		40	-9.6	21.6	23.6	114		50	-9.8	22.7	24.7	113		-10	0.2	-1.1	10.0623	-1.1	1		45	-9.7	22.1	24.2	114		0.300463	-0.795267	0.973202	45.0391	-11.9023	23.416	26.0547	117.062		-0.0391345	2.20229	-1.31601	2.56583
LS-043	6.7	2.8		34.8	-7.5	16.7	18.3	114		53.2	-7.5	17.4	18.9	113		-18.4	0	-0.7	18.4133	-0.6	1		44	-7.5	17	18.6	114		0.439879	-0.806976	0.983743	41.5115	-8.68483	18.7452	20.7109	114.985		2.48848	1.18483	-1.7452	3.26222
LS-044	6.3	2.5		38.9	-9.4	20.5	22.6	115		46.7	-9.6	23.6	25.5	112		-7.8	0.2	-3.1	8.39583	-2.9	3		42.8	-9.5	22	24	113		0.35361	-0.764937	0.975305	43.7652	-9.50916	21.4436	23.8141	114.269		-0.965151	0.00916424	0.556428	1.1141
LS-045	4.1	6.9		28.5	16.3	-4.5	16.9	-15		30.4	12.5	1.8	12.6	8		-1.9	3.8	-6.3	7.59868	4.3	-23		29.4	14.4	-1.3	14.4	-5		0.941118	-0.441712	0.999136	29.6596	16.5393	-0.294063	16.58	-0.931331		-0.259647	-2.13925	-1.00594	2.37818
LS-046	3.9	2.2		48.1	-0.2	18.5	18.5	91		50.4	2.2	22.9	23	84		-2.3	-2.4	-4.4	5.51453	-4.5	7		49.2	1	20.7	20.7	87		0.23167	-0.349044	0.925933	48.1199	0.884802	23.278	23.5789	87.9987		1.08012	0.115198	-2.57801	2.79752
LS-047	7	6.9		24.6	1.7	0	1.7	0		28	4.1	1	4.2	14		-3.4	-2.4	-1	4.28019	-2.5	-14		26.3	2.9	0.5	2.9	10		0.946058	-0.847647	0.999687	29.2611	2.5687	1.75943	3.09878	34.1342		-2.96113	0.331298	-1.25943	3.23484
LS-048	0	0.3		86	-1.9	42.5	42.5	93		86	-2.3	45.1	45.1	93		0	0.4	-2.6	2.63059	-2.6	0		86	-2.1	43.8	43.8	93		-0.409133	0.603486	0.0521159	85.489	-0.871825	39.1861	39.5334	92.1504		0.510985	-1.22818	4.61388	4.80181
LS-049	7.5	2.9		40.9	-10.9	19.5	22.3	119		46	-8.9	19.2	21.1	115		-5.1	-2	0.3	5.48635	1.2	4		43.4	-9.9	19.3	21.7	117		0.475085	-0.869944	0.988793	40.5214	-9.90459	17.8959	20.2055	118.975		2.87861	0.00458872	1.40408	3.20279
LS-050	7.5	4		26.3	-4.2	9.8	10.6	113		49.3	-6.8	15	16.4	114		-23	2.6	-5.2	23.7234	-5.8	-1		37.8	-5.5	12.4	13.5	114		0.701228	-0.873132	0.996001	35.0562	-4.35455	10.2254	11.3162	113.481		2.74381	-1.14545	2.17463	3.6837
LS-051	6.2	4.6		30	3.2	-0.1	3.2	-2		45.8	-4.7	17.6	18.2	105		-15.8	7.9	-17.7	25.0068	-15	-107		37.9	-0.8	8.7	8.8	95		0.778716	-0.764376	0.99641	33.3078	1.31809	6.9944	7.03467	79.573		4.59224	-2.11809	1.7056	5.33705
LS-052	4.3	1.4		53	-12.2	37.6	39.6	108		56.3	-9.6	29.9	31.4	108		-3.3	-2.6	7.7	8.77154	8.2	0		54.6	-10.9	33.8	35.5	108		-0.0146239	-0.43121	0.867578	55.2732	-9.24814	32.0613	33.6958	106.515		-0.673247	-1.65186	1.7387	2.49098
LS-053	5.3	3.9		34.7	2.7	6.6	7.1	68		36.6	3.5	9.6	10.2	70		-1.9	-0.8	-3	3.64005	-3.1	-2		35.7	3.1	8.1	8.7	69		0.66594	-0.640018	0.990523	36.1718	2.76495	10.1461	10.3162	74.8656		-0.471788	0.335047	-2.04614	2.12639
LS-054	5.2	5.9		24.8	11.9	6	13.4	27		32.5	14.1	2.6	14.4	11		-7.7	-2.2	3.4	8.7	-1	16		28.6	13	4.3	13.7	18		0.89447	-0.638507	0.998497	30.6349	8.55321	2.36926	8.83664	16.2457		-2.03487	4.44679	1.93074	5.2576
LS-055	7.2	3.4		34.9	-6.1	12.8	14.1	115		43.9	-7.8	17.7	19.3	114		-9	1.7	-4.9	10.3875	-5.2	1		39.4	-6.9	15.2	16.7	114		0.58659	-0.850753	0.992206	37.8439	-6.44979	14.0001	15.768	115.288		1.55605	-0.45021	1.19994	2.01589
LS-056	4.2	3.3		26.3	13.1	6	14.4	25		52.5	-1	19.6	19.6	93		-26.2	14.1	-13.6	32.7141	-5.2	-68		39.4	6.1	12.8	14.2	65		0.532561	-0.428143	0.975683	39.7983	6.55375	13.513	14.8575	62.9688		-0.398256	-0.45375	-0.712967	0.934248
LS-057	5.6	2.3		37	-10.4	23.7	25.9	114		49.7	-8.2	20.1	21.7	112		-12.7	-2.2	3.6	13.3825	4.2	2		43.3	-9.3	21.9	23.8	113		0.286255	-0.674481	0.962158	45.7263	-8.29506	23.2299	25.0529	109.684		-2.42632	-1.00494	-1.32988	2.94372
LS-058	4.7	1.7		47.1	-10.7	34.8	36.4	107		55.7	-8.8	26.4	27.9	108		-8.6	-1.9	8.4	12.1709	8.5	-1		51.4	-9.7	30.6	32.2	108		0.0876668	-0.516586	0.911167	51.741	-8.76488	29.0824	30.708	107.228		-0.340968	-0.935117	1.51763	1.81491
LS-059	5	2		45.5	-9.1	24.2	25.8	111		50.6	-6.7	26.4	27.2	104		-5.1	-2.4	-2.2	6.05062	-1.4	7		48.1	-7.9	25.3	26.5	107		0.186641	-0.575223	0.938816	48.7009	-7.78464	26.0575	27.1153	106.205		-0.600944	-0.115363	-0.757529	0.973803
LS-060	5.6	6		26.1	9.3	6.4	11.3	35		37.3	4.2	-1.7	4.5	-22		-11.2	5.1	8.1	14.733	6.8	57		31.7	6.7	2.3	7.1	19		0.901873	-0.698071	0.99881	30.4146	6.6709	2.44354	7.19902	20.4163		1.28544	0.0290978	-0.143541	1.29376
LS-061	7.1	3.1		35.9	-7.9	13.8	15.9	120		46.9	-7.5	19.7	21.1	111		-11	-0.4	-5.9	12.4888	-5.2	9		41.4	-7.7	16.7	18.4	115		0.518728	-0.842169	0.989313	39.5072	-7.86638	16.2596	18.324	115.815		1.89279	0.166378	0.440423	1.95046
LS-062	4	1.4		55.2	-7.1	34.4	35.1	102		57	-6.3	30.4	31.1	102		-1.8	-0.8	4	4.4587	4	0		56.1	-6.7	32.4	33.1	102		-0.0192864	-0.363903	0.85396	55.7661	-7.32337	31.841	32.1974	102.229		0.333944	0.623369	0.558967	0.901416
LS-063	4.7	1.7		47.6	-11.3	34.2	36	108		55.4	-8.2	25.4	26.6	108		-7.8	-3.1	8.8	12.161	9.4	0		51.5	-9.7	29.8	31.3	108		0.0876668	-0.516586	0.911167	51.741	-8.76488	29.0824	30.9082	107.047		-0.240968	-0.935117	0.717632	1.20312
LS-064	6.9	3		30.7	-8.6	14.1	16.5	121		43	-8	18.1	19.8	114		-12.3	-0.6	-4	12.948	-3.3	7		36.8	-8.3	16.1	18.1	117		0.492525	-0.825565	0.987418	40.1776	-7.96876	17.0587	18.4807	114.868		-3.37761	-0.331237	-0.958688	3.52662
LS-065	8.2	4.3		33.3	-4.9	6.5	8.1	127		39.7	-5.6	10.8	12.2	118		-6.4	0.7	-4.3	7.74209	-4.1	9		36.5	-5.3	8.6	10.1	122		0.751718	-0.911514	0.997638	33.8103	-4.42352	8.71893	9.68989	117.009		2.6897	-0.876475	-0.118932	2.83141
LS-066	6.9	6.2		22.3	6.3	-1.5	6.5	-13		39.8	-3.4	11.6	12.1	106		-17.5	9.7	-13.1	23.9155	-5.6	-119		31	1.5	5	5.2	74		0.916479	-0.837465	0.999375	29.9667	2.1959	2.70977	3.54736	49.4193		1.03326	-0.695899	2.29023	2.60711
LS-067	5.5	5.7		26.6	4.9	1.6	5.2	18		35.1	7.6	4.2	8.7	29		-8.5	-2.7	-2.6	9.28978	-3.5	-11		30.9	6.3	2.9	6.9	25		0.881913	-0.682213	0.998367	30.9025	6.72643	3.03548	7.26994	24.7112		-0.00245993	-0.426435	-0.135478	0.447445
LS-068	5.4	2		45.2	-10.9	30.4	32.3	110		50.3	-8.4	22.9	24.4	110		-5.1	-2.5	7.5	9.40798	7.9	0		47.8	-9.6	26.7	28.3	110		0.192636	-0.642234	0.94661	48.3223	-9.79508	26.2263	27.5067	109.998		-0.522273	0.19508	0.473692	0.73158
LS-069	6.9	6.7		21.7	2.2	-2	3	-42		34.6	2.8	2.7	3.9	44		-12.9	-0.6	-4.7	13.7426	-0.9	-86		28.2	2.5	0.4	2.5	8		0.938709	-0.839256	0.999609	29.4403	2.67967	1.96348	3.30105	37.8684		-1.24034	-0.179672	-1.56348	2.0038
LS-070	2.9	6.3		30.9	24.9	-3.2	25.1	-7		31.6	24.6	-2.4	24.7	-5		-0.7	0.3	-0.8	1.10454	0.4	-2		31.2	24.7	-2.8	24.9	-6		0.911529	-0.146052	0.997689	30.5832	26.0592	-0.906271	26.0717	-1.92506		0.616787	-1.35921	-1.89373	2.41124
LS-071	5	1.7		45.7	-11.6	33.2	35.1	109		55.3	-9.3	26.9	28.4	109		-9.6	-2.3	6.3	11.7107	6.7	0		50.5	-10.5	30	31.8	109		0.0922929	-0.572797	0.919682	51.3835	-10.4175	29.2392	31.5496	109.707		-0.883492	-0.0824515	0.760816	1.16884
LS-072	6.1	6		26	3.4	-0.5	3.5	-9		32.4	4.4	6	7.4	53		-6.4	-1	-6.5	9.1766	-3.9	-62		29.2	3.9	2.7	4.8	35		0.903314	-0.760276	0.999002	30.3349	4.54905	2.73504	5.37245	30.5762		-1.13486	-0.649048	-0.0350446	1.30782
LS-073	6.6	3.1		30.2	-7.5	13.3	15.3	119		44.1	-8.3	17.8	19.7	115		-13.9	0.8	-4.5	14.6322	-4.4	4		37.1	-7.9	15.6	17.5	117		0.513024	-0.798785	0.987278	39.72	-6.54278	16.2147	17.5841	112.429		-2.61997	-1.35722	-0.614681	3.01399
LS-074	6.2	2.5		35.9	-10.6	21.4	23.9	116		43.6	-9	23.4	25.1	111		-7.7	-1.6	-2	8.1148	-1.2	5		39.7	-9.8	22.4	24.4	114		0.352249	-0.753645	0.974435	43.8261	-9.16917	21.4274	23.1256	112.811		-4.12612	-0.630834	0.972587	4.28587
LS-075	6.4	7.6		26.7	14.5	-1.1	14.5	-4		33.5	1.8	1.9	2.6	47		-6.8	12.7	-3	14.715	11.9	-51		30.1	8.1	0.4	8.1	3		0.964602	-0.799117	0.9998	28.8573	4.70837	0.863092	4.87389	10.1399		1.24273	3.39163	-0.463092	3.6417
LS-076	4.7	0.7		65.4	-16	40.9	43.9	111		67.6	-15.2	38.9	41.8	111		-2.2	-0.8	2	3.07896	2.1	0		66.5	-15.6	39.9	42.8	111		-0.228971	-0.507692	0.787307	62.2299	-18.8894	39.7096	43.5906	115.13		4.27011	3.28938	0.190446	5.39353
LS-077	6.7	2.8		39.6	-6.3	16.5	17.7	111		44	-9.5	20.6	22.7	115		-4.4	3.2	-4.1	6.81249	-5	-4		41.8	-7.9	18.6	20.2	113		0.439879	-0.806976	0.983743	41.5115	-8.68483	18.7452	20.9723	115.31		0.288478	0.784833	-0.145201	0.848685
LS-078	4.7	1.4		50.3	-13.7	40.1	42.4	109		59.5	-10.1	27.5	29.3	110		-9.2	-3.6	12.6	16.0112	13.1	-1		54.9	-11.9	33.8	35.8	109		-0.00840616	-0.513929	0.883904	54.6664	-11.6109	32.3151	34.2338	109.626		0.233559	-0.289131	1.48491	1.53072
LS-079	8	3.9		35.4	-6.5	11.3	13	120		41.5	-7.6	16.4	18.1	115		-6.1	1.1	-5.1	8.02683	-5.1	5		38.4	-7.1	13.8	15.5	117		0.688652	-0.901139	0.996313	35.3237	-5.62666	10.8067	12.4659	117.867		3.07633	-1.47334	2.99328	4.53809
LS-080	7.9	3.7		35.1	-6.3	10.7	12.4	121		41.3	-7.9	15.8	17.6	117		-6.2	1.6	-5.1	8.18596	-5.2	4		38.2	-7.1	13.2	15	118		0.652496	-0.895528	0.995393	36.195	-6.33164	12.0054	13.4199	117.853		2.00497	-0.768358	1.19464	2.45712
LS-081	7.1	3.2		35.2	-7	13.5	15.2	118		43.9	-7.3	16.1	17.7	115		-8.7	0.3	-2.6	9.08515	-2.5	3		39.6	-7.2	14.8	16.4	116		0.541798	-0.842519	0.990267	38.9442	-7.29623	15.4774	17.4111	115.534		0.655795	0.0962255	-0.677364	0.947707
LS-082	6.2	5.5		23.6	3.8	0.9	3.9	14		43.1	0.1	7.5	7.5	89		-19.5	3.7	-6.6	20.9165	-3.6	-75		33.4	2	4.2	4.7	65		0.869493	-0.76885	0.998458	31.1329	3.41635	3.93216	5.13645	48.0159		2.2671	-1.41635	0.267841	2.68655
LS-083	5.9	2.2		37.9	-8.8	16.8	18.9	118		47.3	-9.3	25.4	27	110		-9.4	0.5	-8.6	12.7503	-8.1	8		42.6	-9.1	21.1	22.9	113		0.260874	-0.715185	0.962572	46.282	-10.3176	24.3164	26.0613	112.979		-3.68199	1.21756	-3.21639	5.03832
LS-084	5.8	5.1		28.5	6.8	6.9	9.7	46		39.1	6.7	5.1	8.5	38		-10.6	0.1	1.8	10.7522	1.2	8		33.8	6.8	6	9.1	42		0.832547	-0.719213	0.997417	32.0549	4.219	4.91669	6.56957	50.4465		1.74505	2.581	1.08331	3.29854
LS-085	6.3	3.6		34.6	2	5	5.4	68		38.5	-7.3	18.8	20.2	111		-3.9	9.3	-13.8	17.0921	-14.8	-43		36.6	-2.6	11.9	12.2	102		0.618554	-0.770383	0.99115	37.1768	-2.90323	12.4721	12.6296	102.52		-0.576801	0.303229	-0.572058	0.86712
LS-086	6.3	2.4		34.9	-11.4	21.1	24	118		44.4	-8.8	24.2	25.8	110		-9.5	-2.6	-3.1	10.3257	-1.8	8		39.7	-10.1	22.7	24.8	114		0.325211	-0.764436	0.972904	44.4888	-10.2356	22.4051	24.3356	114.129		-4.78879	0.135613	0.294894	4.79977
LS-087	6.3	3.8		30	-0.1	9.3	9.3	90		46.5	-3.3	15.6	15.9	102		-16.5	3.2	-6.3	17.9494	-6.6	-12		38.3	-1.7	12.4	12.6	98		0.656625	-0.771362	0.992661	36.249	-1.97764	11.1833	11.6146	100.932		2.051	0.277639	1.21666	2.40082
LS-088	6.5	2.5		43.1	-10.1	20.4	22.8	116		47.7	-9.7	23.7	25.6	112		-4.6	-0.4	-3.3	5.67539	-2.8	4		45.4	-9.9	22.1	24.2	114		0.356327	-0.786178	0.976959	43.6464	-10.1446	21.4686	23.7383	115.176		1.75362	0.244557	0.631369	1.87979
LS-089	8.5	4.3		31.8	-3.9	5	6.3	128		40.7	-7.5	15.5	17.2	116		-8.9	3.6	-10.5	14.2274	-10.9	12		36.3	-5.7	10.2	11.7	119		0.75374	-0.924102	0.997874	33.7489	-4.80646	8.71922	9.82357	118.908		2.55115	-0.89354	1.48078	3.08212
LS-090	6.1	2.4		42.7	-9	23.3	24.9	111		49.1	-9.1	22	23.8	112		-6.4	0.1	1.3	6.53146	1.1	-1		45.9	-9	22.6	24.4	112		0.322428	-0.741348	0.970964	44.6175	-9.54397	22.372	23.9709	113.053		1.28254	0.543968	0.228046	1.41167
LS-091	6.6	3.3		35	-5.3	8.8	10.2	121		44.5	-5.4	21.8	22.4	104		-9.5	0.1	-13	16.1016	-12.2	17		39.7	-5.4	15.3	16.2	109		0.558757	-0.799656	0.989447	38.5969	-5.41257	14.6652	15.419	109.89		1.10314	0.0125685	0.634757	1.27278
LS-092	4.7	3.9		31.8	10.1	5.9	11.7	30		44.7	1.8	11.4	11.6	81		-12.9	8.3	-5.5	16.2957	0.1	-51		38.3	6	8.7	10.6	56		0.660716	-0.535764	0.988317	36.418	6.2112	9.75169	11.5103	57.5999		1.88204	-0.211205	-1.05169	2.16627
LS-093	6.1	2.5		36.7	-9.8	21.6	23.8	114		49.9	-8	19.3	20.9	112		-13.2	-1.8	2.3	13.5192	2.9	2		43.3	-8.9	20.5	22.3	114		0.350886	-0.741891	0.973535	43.8882	-8.81378	21.4087	23.6349	112.735		-0.588175	-0.0862176	-0.908748	1.08591
LS-094	6.5	7.4		25.2	5.6	0.7	5.6	7		28.5	3.5	0.5	3.5	8		-3.3	2.1	0.2	3.91663	2.1	-1		26.9	4.5	0.6	4.6	7		0.959972	-0.807715	0.999767	28.9606	4.29627	1.06764	4.31443	15.033		-2.06056	0.203729	-0.467638	2.12276
LS-095	6.6	2.6		38.1	-9.2	19.6	21.7	115		45.6	-8.6	19.2	21	114		-7.5	-0.6	0.4	7.53459	0.7	1		41.9	-8.9	19.4	21.4	115		0.385349	-0.796593	0.979721	42.8926	-9.73942	20.5404	22.4989	115.244		-0.992608	0.839418	-1.1404	1.72928
LS-096	6.3	6.5		24.4	0.7	-0.3	0.7	-24		32.9	11	2.6	11.3	13		-8.5	-10.3	-2.9	13.6657	-10.6	-37		28.7	5.8	1.1	5.9	11		0.929343	-0.784218	0.999418	29.7005	4.35972	1.98083	4.93316	23.2645		-1.00046	1.44028	-0.880835	1.96245
LS-097	6.4	3.1		36.3	-5.1	19.7	20.4	104		45	-6.2	19.1	20.1	108		-8.7	1.1	0.6	8.78977	0.3	-4		40.7	-5.6	19.4	20.2	106		0.510729	-0.778641	0.98636	39.8098	-5.91901	16.1818	16.8409	110.013		0.890181	0.319011	3.21819	3.35424
LS-098	3.3	0.8		67.1	-7.9	39	39.8	101		70.2	-8.1	38	38.9	102		-3.1	0.2	1	3.26343	0.9	-1		68.7	-8	38.5	39.4	102		-0.219156	-0.185301	0.699248	64.4079	-9.39093	37.543	38.1268	103.519		4.2921	1.39093	0.956997	4.61223
LS-099	5.2	3.5		37.4	1.9	10.8	10.9	80		43.7	1.3	17.2	17.3	86		-6.3	0.6	-6.4	9.00056	-6.4	-6		40.6	1.6	14	14.1	83		0.58725	-0.621051	0.985739	38.142	1.40399	12.7157	12.8894	83.2967		2.45797	0.196007	1.28427	2.78018
LS-100	7.3	3.2		33.9	-6.7	12.8	14.5	118		40.9	-7.3	18.1	19.5	112		-7	0.6	-5.3	8.80057	-5	6		37.4	-7	15.5	17	114		0.543991	-0.857316	0.990923	38.8668	-7.74249	15.4842	17.254	116.279		-1.46681	0.74249	0.0157631	1.6441
LS-101	5.4	3.9		23.1	8.1	5.2	9.6	33		50.3	-4.1	16.3	16.8	104		-27.2	12.2	-11.1	31.8102	-7.2	-71		36.7	2	10.8	10.9	80		0.666804	-0.655495	0.990849	36.1332	2.25547	10.2017	10.3656	75.9613		0.566772	-0.255467	0.598327	0.862838
LS-102	5.1	1.9		45	-11.6	32	34	110		53.7	-10	27.4	29.1	110		-8.7	-1.6	4.6	9.97046	4.9	0		49.3	-10.8	29.7	31.5	110		0.157001	-0.592011	0.935222	49.4718	-9.16824	27.155	28.9979	108.629		-0.171849	-1.63176	2.54501	3.02807
LS-103	7.4	3.5		32.2	-5.6	7.6	9.4	126		43.4	-9.3	22.6	24.4	112		-11.2	3.7	-15	19.0822	-15	14		37.8	-7.4	15.1	16.8	116		0.609208	-0.865137	0.993382	37.2767	-6.37332	13.3102	15.0415	115.778		0.523317	-1.02668	1.78979	2.12868
LS-104	7	3.6		32.8	-3.4	10	10.5	109		50.5	-10.1	22	24.2	115		-17.7	6.7	-12	22.4094	-13.7	-6		41.7	-6.7	16	17.3	113		0.625227	-0.836063	0.993069	36.9295	-4.98037	12.6059	13.7327	111.442		4.77052	-1.71963	3.39411	6.10205
LS-105	5.7	2.1		43.7	-11	29.5	31.4	110		50.4	-9.8	24.4	26.3	112		-6.7	-1.2	5.1	8.50529	5.1	-2		47	-10.4	26.9	28.8	111		0.227771	-0.687488	0.956042	47.2364	-10.3046	25.286	27.5527	112.646		-0.236437	-0.0953913	1.61404	1.63406
LS-106	6.3	3.2		39.3	-7.1	18.4	19.8	111		40.5	-6.4	16.9	18.1	111		-1.2	-0.7	1.5	2.0445	1.7	0		39.9	-6.8	17.7	19	111		0.532953	-0.768416	0.987135	39.278	-5.00596	15.3704	16.1612	108.121		0.621951	-1.79404	2.32961	3.00541
LS-107	4	1.3		55.9	-11	37.2	38.8	106		56.2	-10.6	34.9	36.5	107		-0.3	-0.4	2.3	2.35372	2.3	-1		56.1	-10.8	36.1	37.6	107		-0.0513432	-0.362857	0.840711	56.8457	-8.35894	32.9156	34.5013	104.964		-0.745723	-2.44106	3.18441	4.0811
LS-108	6.5	3		34.2	-4.8	16.9	17.6	106		47.6	-7.1	14.3	16	116		-13.4	2.3	2.6	13.8423	1.6	-10		40.9	-5.9	15.6	16.7	111		0.487801	-0.788469	0.985537	40.3595	-6.8364	17.015	17.8785	111.388		0.540539	0.936404	-1.41498	1.78079
LS-109	7.2	3.2		31.7	-5.4	11.9	13.1	114		45.3	-7.7	16.5	18.2	115		-13.6	2.3	-4.6	14.5399	-5.1	-1		38.5	-6.6	14.2	15.7	115		0.542896	-0.850085	0.990601	38.9052	-7.52504	15.4817	17.4216	116.049		-0.405231	0.925036	-1.28169	1.63176
LS-110	5.5	3.3		29	4.2	9.2	10.1	65		50.3	-6.3	18.4	19.5	109		-21.3	10.5	-9.2	25.4672	-9.4	-44		39.7	-1	13.8	13.9	94		0.546883	-0.666438	0.984517	39.0855	-1.18188	14.3365	14.6614	94.9224		0.614527	0.181876	-0.536457	0.835768
LS-111	3.3	2		48.4	7.9	23.1	24.5	71		53	5.5	20.3	21.1	75		-4.6	2.4	2.8	5.89576	3.4	-4		50.7	6.7	21.7	22.8	73		0.161013	-0.199233	0.891643	50.7242	3.61467	24.8354	25.2577	82.9833		-0.0242288	3.08533	-3.13542	4.39894
LS-112	6.9	2.9		34.5	-6.7	14	15.5	116		45.8	-7.2	15.8	17.4	115		-11.3	0.5	-1.8	11.4534	-1.9	1		40.2	-7	14.9	16.4	115		0.467831	-0.82518	0.986187	40.7855	-8.58337	17.8958	20.2388	115.594		-0.585506	1.58337	-2.99577	3.43868
LS-113	1.1	0.1		82.5	-8.2	43.4	44.2	101		85	-5.4	34.1	34.6	99		-2.5	-2.8	9.3	10.029	9.6	2		83.8	-6.8	38.8	39.4	100		-0.447579	0.386495	0.149896	83.8077	-7.19076	41.7575	42.7257	100.428		-0.0076859	0.390761	-2.95754	2.98325
LS-114	7.1	3.9		32.5	-4.2	7.8	8.8	118		38.1	-5.6	11.7	12.9	116		-5.6	1.4	-3.9	6.96635	-4.1	2		35.3	-4.9	9.7	10.9	117		0.681224	-0.844951	0.994948	35.5685	-3.88537	10.7509	11.3633	109.557		-0.268487	-1.01463	-1.0509	1.48525
LS-115	6.2	2.8		34.1	-6.5	14.4	15.9	114		48.9	-6	16.6	17.7	110		-14.8	-0.5	-2.2	14.971	-1.8	4		41.5	-6.3	15.5	16.8	112		0.433588	-0.755204	0.980657	41.7697	-7.10722	18.6735	19.6227	110.779		-0.269707	0.807225	-3.17353	3.28567
LS-116	5.4	3.4		26.2	6	5	7.8	39		49.5	-5.6	19.7	20.4	106		-23.3	11.6	-14.7	29.8921	-12.6	-67		37.8	0.2	12.3	12.3	89		0.567934	-0.652043	0.985397	38.5813	-0.150219	13.5422	13.3197	90.6559		-0.781274	0.350219	-1.24219	1.50867
LS-117	5.9	6.3		26.4	3.1	0.6	3.1	12		29.8	11.6	1	11.6	5		-3.4	-8.5	-0.4	9.16351	-8.5	7		28.1	7.3	0.8	7.4	6		0.919089	-0.73849	0.999192	29.976	5.69395	2.07929	5.95606	21.2849		-1.876	1.60605	-1.27929	2.78125
LS-118	4.6	4.6		29.5	15.9	7.9	17.8	26		42.5	7.2	7.1	10.1	45		-13	8.7	0.8	15.663	7.7	-19		36	11.6	7.5	13.8	33		0.768734	-0.522641	0.993717	33.7685	9.41416	6.00921	11.2102	31.3793		2.23154	2.18584	1.49079	3.46123
LS-119	3.5	6.8		28.2	21.2	1.5	21.3	4		30.9	19.2	1.1	19.3	3		-2.7	2	0.4	3.38378	2	1		29.6	20.2	1.3	20.3	4		0.936194	-0.303292	0.998829	29.8742	21.2216	-0.884161	21.5157	-2.33764		-0.274198	-1.02163	2.18416	2.42682
LS-120	6.3	5.1		25.9	4.3	-1	4.5	-13		40	-2.3	12	12.2	101		-14.1	6.6	-13	20.2823	-7.7	-114		33	1	5.5	5.6	79		0.834917	-0.777633	0.997832	31.9505	2.2562	5.15603	5.73032	67.2287		1.04952	-1.2562	0.343968	1.67268
LS-121	5.2	3.3		27.4	9	7.4	11.6	39		52.3	-6.2	22.6	23.4	105		-24.9	15.2	-15.2	32.8951	-11.8	-66		39.9	1.4	15	15	85		0.543605	-0.619568	0.982814	39.2356	0.329217	14.1902	14.3723	89.7064		0.664437	1.07078	0.809829	1.49796
LS-122	7.2	6.9		23.9	1.4	-0.7	1.6	-25		29.4	3.8	2	4.3	28		-5.5	-2.4	-2.7	6.58027	-2.7	-53		26.7	2.6	0.7	2.7	14		0.946384	-0.861998	0.999709	29.2435	2.07849	1.8269	2.7939	41.6356		-2.54348	0.52151	-1.1269	2.8304
LS-123	5.4	5.7		24.1	8.4	1	8.4	7		35.7	4.6	6.5	7.9	55		-11.6	3.8	-5.5	13.3884	0.5	-48		29.9	6.5	3.7	7.5	30		0.881568	-0.667696	0.998309	30.9216	7.22108	2.96777	7.61415	22.316		-1.02163	-0.721083	0.73223	1.44908
LS-124	5.5	2.1		44.5	-10.2	29.8	31.5	109		47.2	-10.5	27.8	29.8	111		-2.7	0.3	2	3.37343	1.7	-2		45.8	-10.4	28.8	30.6	110		0.224821	-0.658318	0.952923	47.4024	-9.43172	25.2243	27.2132	110.353		-1.6024	-0.96828	3.57572	4.03621
LS-125	6.1	3.8		32	-0.4	11.9	11.9	92		46.1	-3.1	13.8	14.2	103		-14.1	2.7	-1.9	14.4814	-2.3	-11		39.1	-1.7	12.9	13	98		0.654853	-0.748856	0.99213	36.3186	-1.25057	11.1201	11.1102	96.9978		2.78142	-0.44943	1.77992	3.33263
LS-126	5.2	1.8		46.4	-11	32.6	34.4	109		52.7	-9.8	28.7	30.3	109		-6.3	-1.2	3.9	7.506	4.1	0		49.6	-10.4	30.7	32.4	109		0.127075	-0.6083	0.931424	50.2548	-10.546	28.2593	30.2991	110.424		-0.654831	0.145962	2.44072	2.53124
LS-127	6.5	2.8		36.6	-8.2	17.2	19	116		46.6	-7.5	20	21.3	111		-10	-0.7	-2.8	10.4082	-2.3	5		41.6	-7.9	18.6	20.2	113		0.437368	-0.787555	0.982572	41.6122	-8.09703	18.7235	20.3737	113.073		-0.0122428	0.197025	-0.123456	0.232831
LS-128	5.8	4.2		27.8	4.3	4.4	6.2	45		39	-0.2	10.4	10.4	91		-11.2	4.5	-6	13.4792	-4.2	-46		33.4	2.1	7.4	7.7	74		0.719922	-0.713934	0.993991	34.7751	1.58679	8.71674	8.9308	81.5363		-1.37512	0.513214	-1.31674	1.97184
LS-129	5.8	7		26	4.2	0.1	4.2	2		29.6	9.5	2.9	9.9	17		-3.6	-5.3	-2.8	6.99214	-5.7	-15		27.8	6.8	1.5	7	13		0.947452	-0.73009	0.999567	29.3096	6.68406	1.0687	6.73689	9.02745		-1.50959	0.115937	0.4313	1.57427
LS-130	7.8	3.6		32	-6	8.9	10.7	124		42.7	-7.4	18.5	19.9	112		-10.7	1.4	-9.6	14.4433	-9.2	12		37.3	-6.7	13.7	15.3	116		0.632744	-0.889868	0.99476	36.676	-6.62953	12.6459	14.1398	117.428		0.62396	-0.0704712	1.05411	1.22696
LS-131	4.8	3.4		23.8	11.4	8.5	14.2	37		54.6	-3.9	18.9	19.3	102		-30.8	15.3	-10.4	35.929	-5.1	-65		39.2	3.7	13.7	14.2	75		0.561581	-0.550317	0.982008	38.8816	3.15468	13.1991	13.7145	76.6867		0.318385	0.545321	0.500936	0.806028
LS-132	2.5	0.5		75.2	-8.9	36.8	37.8	104		75.8	-7.9	37.9	38.7	102		-0.6	-1	-1.1	1.60312	-0.9	2		75.5	-8.4	37.3	38.3	103		-0.319872	0.0294871	0.525955	71.22	-8.19854	39.6592	40.6979	102.005		4.27999	-0.201459	-2.35924	4.89131
LS-133	6.2	2.6		42.8	-7.6	20.2	21.6	111		45.7	-10.6	20.6	23.2	117		-2.9	3	-0.4	4.19166	-1.6	-6		44.3	-9.1	20.4	22.4	114		0.380042	-0.754166	0.976702	43.12	-8.46109	20.4865	22.5926	112.641		1.18005	-0.638909	-0.0864838	1.34469
LS-134	3.6	1.2		59.3	-7.2	42.4	43	100		62.6	-7.6	34.2	35.1	103		-3.3	0.4	8.2	8.84816	7.9	-3		60.9	-7.4	38.3	39	101		-0.0894667	-0.265758	0.802804	58.7451	-6.74853	33.6518	34.6986	101.76		2.15493	-0.651468	4.64823	5.16471
LS-135	7.1	3.3		36.3	-7.1	14.6	16.2	116		42.6	-6.7	14.2	15.7	115		-6.3	-0.4	0.4	6.32535	0.5	1		39.4	-6.9	14.4	16	116		0.56408	-0.842869	0.991136	38.4017	-6.7471	14.7219	16.5284	114.85		0.998268	-0.152899	-0.321906	1.05997
LS-136	7.2	3.3		33.5	-6.5	14.2	15.6	115		43.6	-7.3	15.3	16.9	115		-10.1	0.8	-1.1	10.1912	-1.3	0		38.5	-6.9	14.7	16.3	115		0.565139	-0.85042	0.991441	38.3644	-6.97696	14.7274	16.206	115.136		0.135597	0.0769619	-0.0274291	0.15831
LS-137	6.9	2.9		38	-6.7	15.3	16.7	114		46.6	-7.5	19.3	20.7	111		-8.6	0.8	-4	9.5184	-4	3		42.3	-7.1	17.3	18.7	112		0.467831	-0.82518	0.986187	40.7855	-8.58337	17.8958	19.6724	115.501		1.51449	1.48337	-0.595767	2.20205
LS-138	7	5.6		23	3	-0.8	3.1	-15		42.4	-3.8	7.4	8.3	117		-19.4	6.8	-8.2	22.1323	-5.2	-132		32.7	-0.4	3.3	3.3	97		0.879947	-0.843176	0.99894	30.8273	1.0991	3.98355	4.11335	73.6473		1.87267	-1.4991	-0.683548	2.49428
LS-139	6.2	2.4		41.6	-8.6	21.4	23.1	112		47.3	-9.3	21.4	23.3	114		-5.7	0.7	0	5.74282	-0.2	-2		44.5	-9	21.4	23.2	113		0.32382	-0.753124	0.971951	44.5525	-9.89746	22.3898	25.0158	113.917		-0.0525417	0.897462	-0.989787	1.33712
LS-140	1.2	1.7		52	25.6	25.7	36.2	45		66.8	10.9	23.4	25.8	65		-14.8	14.7	2.3	20.9862	10.4	-20		59.4	18.2	24.5	30.6	53		0.0334676	0.346723	0.726202	58.1873	15.8328	26.0585	30.367	57.427		1.21267	2.36723	-1.55847	3.08272
LS-141	5.1	5.1		30.9	4.8	4.5	6.6	43		33.7	9.2	1.3	9.3	8		-2.8	-4.4	3.2	6.11882	-2.7	35		32.3	7	2.9	7.6	23		0.829177	-0.616498	0.9967	32.2197	7.68971	4.46875	8.91763	30.303		0.0802921	-0.689714	-1.56875	1.71556
LS-142	5.1	1.6		47.4	-13	35.1	37.4	110		49	-13.5	30.9	33.7	114		-1.6	0.5	4.2	4.52217	3.7	-4		48.2	-13.2	33	35.6	112		0.061932	-0.589656	0.915013	52.1979	-11.8448	30.3607	33.1584	111.775		-3.99795	-1.35517	2.6393	4.97855
LS-143	8.3	4.7		33.2	-5.5	7.9	9.6	125		34.2	-4.6	6.9	8.3	124		-1	-0.9	1	1.67631	1.3	1		33.7	-5	7.4	8.9	124		0.802945	-0.91669	0.998434	32.5902	-3.3395	7.00509	7.97182	115.756		1.1098	-1.6605	0.394915	2.0359
LS-144	5.4	1.9		45.1	-11.7	26.7	29.2	114		48.7	-11	27.9	30	112		-3.6	-0.7	-1.2	3.85876	-0.8	2		46.9	-11.4	27.3	29.6	113		0.161546	-0.641525	0.941501	49.1764	-10.6395	27.2762	29.4842	111.589		-2.27637	-0.760549	0.0238382	2.40018
LS-145	4.2	1.2		53.2	-13.8	39.1	41.5	109		57.3	-10.3	30.2	31.9	109		-4.1	-3.5	8.9	10.4053	9.6	0		55.2	-12.1	34.7	36.7	109		-0.0802061	-0.407244	0.837176	57.5787	-10.6812	34.1376	35.6292	106.926		-2.37866	-1.41885	0.56235	2.8262
LS-146	1.1	0.1		83.5	-6.9	40.3	40.9	100		84	-6.3	38.7	39.3	99		-0.5	-0.6	1.6	1.78045	1.6	1		83.8	-6.6	39.5	40.1	100		-0.447579	0.386495	0.149896	83.8077	-7.19076	41.7575	42.652	100.211		-0.0076859	0.590761	-2.25754	2.33356
LS-147	7.4	3.2		32.3	-4.8	8.1	9.4	121		46.4	-8.4	19.2	20.9	114		-14.1	3.6	-11.1	18.3025	-11.5	7		39.4	-6.6	13.6	15.1	116		0.545085	-0.864224	0.991235	38.8289	-7.94901	15.4851	17.2262	116.964		0.571087	1.34901	-1.88507	2.38735
LS-148	4.6	3.8		24.2	11.5	5.4	12.7	25		47.2	2.4	14.2	14.4	80		-23	9.1	-8.8	26.2536	-1.7	-55		35.7	7	9.8	12	55		0.64133	-0.515596	0.986718	36.9241	6.405	10.2996	12.1122	58.828		-1.22411	0.594998	-0.499634	1.44987
LS-149	6.7	2.8		39.8	-8.4	18.8	20.6	114		41.9	-8.5	18.1	20	115		-2.1	0.1	0.7	2.21585	0.6	-1		40.9	-8.5	18.4	20.3	115		0.439879	-0.806976	0.983743	41.5115	-8.68483	18.7452	20.3172	114.969		-0.611522	0.184833	-0.345201	0.726145
LS-150	5.9	7.7		22.7	6.2	0.3	6.3	2		30.7	7.1	0	7.1	0		-8	-0.9	0.3	8.05605	-0.8	2		26.7	6.7	0.1	6.7	1		0.966255	-0.746068	0.999783	28.8543	6.5912	0.516594	6.51208	4.70894		-2.15428	0.108796	-0.416594	2.19689
LS-151	6.3	6		27.2	3.1	0.6	3.1	10		31.3	3.5	2.6	4.3	36		-4.1	-0.4	-2	4.5793	-1.2	-26		29.3	3.3	1.6	3.6	26		0.903884	-0.781886	0.999069	30.3055	3.81365	2.83393	4.85129	35.0914		-1.00551	-0.513646	-1.23393	1.67256
LS-152	4.2	1.2		51.9	-13.7	37.7	40.1	110		58.3	-10.9	30.2	32.1	110		-6.4	-2.8	7.5	10.2494	8	0		55.1	-12.3	33.9	36.1	110		-0.0802061	-0.407244	0.837176	57.5787	-10.6812	34.1376	35.3527	107.08		-2.47866	-1.61885	-0.23765	2.97
LS-153	7	2.8		36.9	-9.1	15.7	18.1	120		43.9	-8.9	20.5	22.3	114		-7	-0.2	-4.8	8.48999	-4.2	6		40.4	-9	18.1	20.2	117		0.443633	-0.833136	0.985354	41.3663	-9.46683	18.7619	21.031	116.705		-0.966319	0.466833	-0.661889	1.26087
LS-154	6.9	3.2		37.8	-6.1	15.1	16.3	112		44.2	-9.7	17.9	20.3	118		-6.4	3.6	-2.8	7.85875	-4	-6		41	-7.9	16.5	18.3	116		0.539598	-0.826331	0.989564	39.0239	-6.80285	15.4631	17.3351	114.111		1.97612	-1.09715	1.0369	2.48676
LS-155	5.7	3.3		36.1	2.9	10.1	10.5	74		39.6	-0.3	12.2	12.2	91		-3.5	3.2	-2.1	5.18652	-1.7	-17		37.9	1.3	11.1	11.2	83		0.549058	-0.695042	0.985559	38.9897	-2.09974	14.4198	14.529	98.4683		-1.08973	3.39974	-3.31976	4.87509
LS-156	6.6	6.6		28.4	0.8	0	0.8	2		30.5	6.1	4.1	7.4	34		-2.1	-5.3	-4.1	7.02211	-6.6	-32		29.4	3.5	2.1	4	31		0.934187	-0.813551	0.999523	29.5652	3.46079	1.97662	4.07712	27.8749		-0.165206	0.0392127	0.123379	0.209888
LS-157	7.2	3.2		33.1	-7	9.4	11.7	127		49.8	-9.1	23.7	25.4	111		-16.7	2.1	-14.3	22.086	-13.7	16		41.5	-8.1	16.6	18.4	116		0.542896	-0.850085	0.990601	38.9052	-7.52504	15.4817	17.3537	116.051		2.59477	-0.574964	1.11831	2.88341
LS-158	6.5	2.7		39.2	-8.6	17.8	19.8	116		45.9	-8.4	19.3	21.1	114		-6.7	-0.2	-1.5	6.86877	-1.3	2		42.6	-8.5	18.5	20.4	115		0.411048	-0.787097	0.98087	42.2699	-8.75895	19.615	21.4295	113.803		0.330145	0.258949	-1.11505	1.19138
LS-159	6.4	2.6		36	-8.7	17.3	19.4	117		44.3	-7.8	18.3	19.9	113		-8.3	-0.9	-1	8.40833	-0.5	4		40.2	-8.2	17.8	19.7	115		0.382699	-0.776257	0.978263	43.0043	-9.12952	20.5182	22.2356	113.902		-2.80434	0.929521	-2.71818	4.01457
LS-160	6.3	2.5		41.6	-9	19	21	115		45.9	-8.4	17.7	19.6	115		-4.3	-0.6	1.3	4.53211	1.4	0		43.7	-8.7	18.3	20.3	115		0.35361	-0.764937	0.975305	43.7652	-9.50916	21.4436	22.8888	113.538		-0.0651511	0.809164	-3.14357	3.2467
LS-161	3.5	6.8		29.1	16.8	0.5	16.8	2		31.5	21.6	3.6	21.9	10		-2.4	-4.8	-3.1	6.19758	-5.1	-8		30.3	19.2	2.1	19.4	6		0.936194	-0.303292	0.998829	29.8742	21.2216	-0.884161	21.0328	-2.18741		0.425802	-2.02163	2.98416	3.62954
LS-162	6.8	2.8		40	-8.5	19	20.8	114		42.5	-9.2	18.5	20.7	116		-2.5	0.7	0.5	2.64386	0.1	-2		41.2	-8.8	18.8	20.7	115		0.441132	-0.816079	0.984299	41.4624	-8.95837	18.7528	20.9815	115.359		-0.262362	0.158371	0.0471818	0.310066
LS-163	3.4	0.5		60.7	-12.8	44	45.8	106		66.3	-11.8	37.1	38.9	108		-5.6	-1	6.9	8.94259	6.9	-2		63.5	-12.3	40.5	42.4	107		-0.307256	-0.207462	0.630562	68.1624	-13.8181	40.608	43.1486	109.12		-4.66243	1.51813	-0.108031	4.90455
LS-164	5.4	1.9		45.3	-10.2	27.4	29.3	110		51.6	-9.3	23.5	25.3	111		-6.3	-0.9	3.9	7.46391	4	-1		48.5	-9.7	25.5	27.3	111		0.161546	-0.641525	0.941501	49.1764	-10.6395	27.2762	28.6327	110.659		-0.676373	0.939451	-1.77616	2.12009
LS-165	6.6	2.8		39.1	-8.4	18.1	19.9	115		44.6	-8.5	19.4	21.1	114		-5.5	0.1	-1.3	5.65243	-1.2	1		41.8	-8.4	18.7	20.5	114		0.438624	-0.797472	0.983167	41.5615	-8.39786	18.7354	20.8306	114.537		0.238526	-0.00214118	-0.0354369	0.241154
LS-166	3.6	6.8		28.2	22.2	3	22.4	8		30.5	16.8	-0.4	16.8	-1		-2.3	5.4	3.4	6.78307	5.6	9		29.3	19.5	1.3	19.6	4		0.936386	-0.327307	0.998869	29.8528	20.3929	-0.759252	20.4229	-2.15955		-0.552777	-0.89286	2.05925	2.31155
LS-167	6.9	3.1		37.1	-7.1	16.4	17.9	113		39.4	-7.8	15.8	17.6	116		-2.3	0.7	0.6	2.4779	0.3	-3		38.3	-7.4	16.1	17.8	115		0.516452	-0.825948	0.988541	39.5904	-7.37523	16.2477	17.7687	114.648		-1.29039	-0.0247664	-0.147663	1.29905
LS-168	5.9	2.2		44	-9.8	23.7	25.6	113		50.3	-9.3	23.7	25.5	112		-6.3	-0.5	0	6.31981	0.1	1		47.2	-9.6	23.7	25.5	112		0.260874	-0.715185	0.962572	46.282	-10.3176	24.3164	26.5292	112.827		0.918008	0.717559	-0.616391	1.31817
LS-169	7.4	3.5		26.2	-5.9	8.3	10.2	126		45	-7.2	16.7	18.2	113		-18.8	1.3	-8.4	20.6323	-8	13		35.6	-6.6	12.5	14.1	118		0.609208	-0.865137	0.993382	37.2767	-6.37332	13.3102	14.3798	115.466		-1.67668	-0.22668	-0.810213	1.87593
LS-170	6.5	3.7		34.8	-3.8	10	10.7	111		39.4	-2.1	13.4	13.6	99		-4.6	-1.7	-3.4	5.96741	-2.9	12		37.1	-2.9	11.7	12.1	104		0.639819	-0.791641	0.992484	36.6326	-3.09495	11.8659	12.5812	105.494		0.467399	0.194951	-0.165929	0.532917
LS-171	7	5.9		22.8	2.1	-0.9	2.3	-22		41.6	-1.5	7.3	7.5	101		-18.8	3.6	-8.2	20.824	-5.2	-123		32.2	0.3	3.2	3.3	84		0.899926	-0.844218	0.9992	30.3534	1.55471	3.30974	3.69763	65.4663		1.84664	-1.25471	-0.10974	2.23527
LS-172	5.7	2		45.6	-10.5	24.6	26.7	113		49.6	-11.4	27.9	30.1	112		-4	0.9	-3.3	5.26308	-3.4	1		47.6	-10.9	26.2	28.4	113		0.197123	-0.686851	0.951813	48.0582	-11.1213	26.3218	29.0131	113.039		-0.458234	0.221345	-0.121849	0.523278
LS-173	7	6.7		28	1.1	0.9	1.4	40		30.7	5.5	4	6.8	36		-2.7	-4.4	-3.1	6.02163	-5.4	4		29.4	3.3	2.5	4.1	37		0.938894	-0.846967	0.999623	29.4306	2.4166	1.9994	3.1059	41.2032		-0.0305814	0.883403	0.5006	1.01584
LS-174	6.3	3		37.6	-4.9	20.8	21.3	103		45.7	-6.7	20.3	21.3	108		-8.1	1.8	0.5	8.31264	0	-5		41.7	-5.8	20.5	21.3	106		0.485428	-0.767426	0.984495	40.4548	-6.18605	16.9798	18.1312	110.451		1.24516	0.386047	3.52024	3.75387
LS-175	2.7	6		30.1	29.8	4.9	30.2	9		32.3	28.3	-0.3	28.3	-1		-2.2	1.5	5.2	5.84209	1.9	10		31.2	29.1	2.3	29.1	5		0.893109	-0.0899068	0.996714	31.0751	27.5402	-0.58757	27.912	-1.44953		0.124909	1.55985	2.88757	3.28432
LS-176	7.4	7.1		23.1	3.7	-3	4.8	-39		38.7	-2.6	9.1	9.5	106		-15.6	6.3	-12.1	20.7234	-4.7	-145		30.9	0.6	3.1	3.1	79		0.952978	-0.875653	0.999775	29.0787	1.766	1.67732	2.41999	42.8556		1.8213	-1.166	1.42268	2.58857
LS-177	6.5	2.6		39.2	-9.3	19	21.2	116		45.1	-8.6	19.4	21.2	114		-5.9	-0.7	-0.4	5.95483	0	2		42.1	-9	19.2	21.2	115		0.384025	-0.786638	0.979004	42.948	-9.44158	20.5304	22.736	114.63		-0.848	0.441583	-1.33044	1.63834
LS-178	5.7	6.9		23.6	5.9	0.9	6	8		34.2	9.2	2.8	9.6	17		-10.6	-3.3	-1.9	11.2632	-3.6	-9		28.9	7.6	1.8	7.8	13		0.943896	-0.716807	0.999507	29.403	7.05771	1.11695	7.34947	8.20261		-0.502973	0.542292	0.683046	1.00678
LS-179	5.9	3.3		32.1	-5.5	14.3	15.3	111		42.3	-5.5	15.4	16.3	110		-10.2	0	-1.1	10.2591	-1	1		37.2	-5.5	14.8	15.8	110		0.551227	-0.721602	0.98653	38.8972	-2.94834	14.4921	14.7066	101.842		-1.69724	-2.55166	0.307919	3.08
LS-180	8.4	4.3		32.5	-5.2	7.9	9.5	124		40.4	-6.1	10.1	11.8	121		-7.9	0.9	-2.2	8.24985	-2.3	3		36.5	-5.7	9	10.7	122		0.753067	-0.92011	0.997798	33.7691	-4.6858	8.72019	10.0735	118.629		2.73091	-1.0142	0.279811	2.92656
LS-181	6.6	2.9		39.5	-7.9	18.2	19.8	113		47.1	-7.9	19.5	21	112		-7.6	0	-1.3	7.71038	-1.2	1		43.3	-7.9	18.8	20.4	113		0.46418	-0.797911	0.984666	40.9268	-7.75831	17.8696	19.5601	113.251		2.37322	-0.141688	0.930414	2.55302
LS-182	7.6	3.2		33.9	-7.4	12.5	14.5	121		42.1	-8.2	17.6	19.4	115		-8.2	0.8	-5.1	9.68969	-4.9	6		38	-7.8	15.1	17	117		0.547267	-0.877118	0.991826	38.7547	-8.33084	15.4819	17.1365	118.081		-0.754655	0.530845	-0.381854	0.998556
LS-183	6.2	2.2		42.7	-10.1	20.7	23.1	116		49.2	-10.5	24.4	26.6	113		-6.5	0.4	-3.7	7.48999	-3.5	3		46	-10.3	22.6	24.8	115		0.265215	-0.752078	0.966246	46.0646	-11.4127	24.3734	26.6229	114.674		-0.0645557	1.11269	-1.77343	2.09459
LS-184	4.9	1.8		51.6	-12.7	29.9	32.5	113		53.1	-11	32.4	34.2	109		-1.5	-1.7	-2.5	3.37491	-1.7	4		52.4	-11.9	31.1	33.3	111		0.122483	-0.55544	0.924104	50.5795	-8.98252	28.1206	30.0513	108.44		1.82051	-2.91748	2.97945	4.55006
LS-185	5.5	2.1		43.5	-10.7	27.1	29.1	112		48.7	-9.5	23	24.9	112		-5.2	-1.2	4.1	6.72978	4.2	0		46.1	-10.1	25	27	112		0.224821	-0.658318	0.952923	47.4024	-9.43172	25.2243	26.9189	110.663		-1.3024	-0.66828	-0.224285	1.48093
LS-186	6.2	2.6		37.1	-8.4	18	19.8	115		46.8	-7.3	19.4	20.7	111		-9.7	-1.1	-1.4	9.86205	-0.9	4		42	-7.9	18.7	20.3	113		0.380042	-0.754166	0.976702	43.12	-8.46109	20.4865	21.6211	111.806		-1.11995	0.561091	-1.78648	2.18189
LS-187	6.2	2.4		40.5	-9.4	22.7	24.5	113		48.2	-8.8	21.7	23.4	112		-7.7	-0.6	1	7.78781	1.1	1		44.4	-9.1	22.2	23.9	112		0.32382	-0.753124	0.971951	44.5525	-9.89746	22.3898	23.8784	113.271		-0.152542	0.797462	-0.189787	0.833807
LS-188	6.2	2.3		39.7	-10.4	22.4	24.7	115		48.5	-8.8	21	22.8	113		-8.8	-1.6	1.4	9.05318	1.9	2		44.1	-9.6	21.7	23.7	114		0.294795	-0.752602	0.969228	45.2988	-10.6455	23.3723	25.2124	114.124		-1.19884	1.04549	-1.67228	2.30798
LS-189	8.1	3.9		30.9	-6	8.9	10.7	124		45.1	-8.2	20.2	21.8	112		-14.2	2.2	-11.3	18.2803	-11.1	12		38	-7.1	14.5	16.2	116		0.689468	-0.906032	0.99644	35.2982	-5.77401	10.8058	12.4334	118.441		2.70181	-1.32599	3.69418	4.76498
LS-190	6.6	5.4		23.9	3.9	4.7	6.1	51		35.9	2.4	4.2	4.8	61		-12	1.5	0.5	12.1037	1.3	-10		29.9	3.1	4.5	5.4	55		0.863034	-0.808601	0.998528	31.2557	1.87971	4.36944	4.71132	64.9661		-1.35568	1.22029	0.130559	1.82866
LS-191	6.3	2.5		39.4	-9.3	21.1	23	114		46.7	-8.6	19.6	21.3	114		-7.3	-0.7	1.5	7.48532	1.7	0		43.1	-8.9	20.3	22.2	114		0.35361	-0.764937	0.975305	43.7652	-9.50916	21.4436	23.4493	113.787		-0.665151	0.609164	-1.14357	1.45646
LS-192	5	2.8		37.1	1.7	15.4	15.5	84		45.1	-1.7	17.5	17.6	96		-8	3.4	-2.1	8.94259	-2.1	-12		41.1	0	16.4	16.4	90		0.418318	-0.58164	0.970684	42.49	-1.66865	18.2356	18.0191	94.1754		-1.39005	1.66865	-1.83559	2.84359
LS-193	7.8	3.6		33.2	-6.6	10.9	12.7	121		39.8	-7.2	15.6	17.2	115		-6.6	0.6	-4.7	8.12465	-4.5	6		36.5	-6.9	13.3	14.9	117		0.632744	-0.889868	0.99476	36.676	-6.62953	12.6459	14.2187	117.366		-0.17604	-0.270471	0.654111	0.729388
LS-194	5.6	3.6		28.4	3.2	8.1	8.7	68		48.6	-5	18.1	18.8	105		-20.2	8.2	-10	23.985	-10.1	-37		38.5	-0.9	13.1	13.1	94		0.61179	-0.682934	0.988701	37.4539	-0.0836316	12.2218	12.1725	90.6544		1.04615	-0.816368	0.87822	1.59127
LS-195	6.3	2.6		35.6	-6.9	14.5	16	115		49	-6.8	17.7	18.9	111		-13.4	-0.1	-3.2	13.7772	-2.9	4		42.3	-6.8	16.1	17.5	113		0.381371	-0.765437	0.977496	43.0616	-8.80282	20.5035	21.9464	112.982		-0.761643	2.00282	-4.40355	4.89721
LS-196	6.3	3		33.2	-6.7	13.8	15.3	116		49.3	-5.7	16.2	17.2	109		-16.1	-1	-2.4	16.3086	-1.9	7		41.3	-6.2	15	16.2	112		0.485428	-0.767426	0.984495	40.4548	-6.18605	16.9798	18.398	110.655		0.845162	-0.0139533	-1.97976	2.15266
LS-197	6.8	3		31.9	-9.1	15.5	17.9	121		41.7	-7.4	16.6	18.1	114		-9.8	-1.7	-1.1	10.007	-0.2	7		36.8	-8.3	16	18	117		0.491347	-0.816883	0.986972	40.222	-7.70566	17.0509	19.0802	114.558		-3.42202	-0.594341	-1.05093	3.62876
LS-198	5.7	4.1		32.5	3.1	3.2	4.5	45		38.1	-2.1	16.9	17	97		-5.6	5.2	-13.7	15.6873	-12.5	-52		35.3	0.5	10	10.1	87		0.703314	-0.699994	0.993166	35.1929	1.64885	9.20484	9.46667	81.1979		0.107057	-1.14885	0.795162	1.40129
LS-199	1.7	1.7		52.1	24.9	26.4	36.3	47		66.8	7.8	23.2	24.5	71		-14.7	17.1	3.2	22.7759	11.8	-24		59.4	16.4	24.8	29.7	57		0.0412299	0.224484	0.765065	56.9568	12.6314	26.4935	29.6151	65.4901		2.44316	3.76864	-1.69351	4.79996
LS-200	8.2	4.1		31.9	-5.6	8.4	10.1	124		36.6	-5.9	10.1	11.7	120		-4.7	0.3	-1.7	5.007	-1.6	4		34.2	-5.8	9.2	10.9	122		0.722423	-0.911105	0.997151	34.5072	-5.13281	9.71296	10.8525	117.996		-0.307161	-0.667191	-0.512962	0.895892
LS-201	6	4		28.7	3.8	3	4.8	39		43.3	-3.3	16.3	16.7	102		-14.6	7.1	-13.3	20.9871	-11.9	-63		36	0.2	9.7	9.7	89		0.689181	-0.738007	0.993242	35.496	-0.0139718	9.89373	10.1246	90.6557		0.503952	0.213972	-0.193734	0.580762
LS-202	6.4	6.1		21.7	4.4	-1.4	4.6	-17		34.4	2.7	6.5	7.1	68		-12.7	1.7	-7.9	15.0529	-2.5	-85		28.1	3.5	2.6	4.4	36		0.909859	-0.792486	0.999182	30.1561	3.59324	2.68875	4.41715	38.0702		-2.05608	-0.0932397	-0.0887542	2.06011
LS-203	6.6	2.8		35.1	-7.8	17.6	19.2	114		53.5	-7.5	18.2	19.7	113		-18.4	-0.3	-0.6	18.4122	-0.5	1		44.3	-7.7	17.9	19.5	113		0.438624	-0.797472	0.983167	41.5615	-8.39786	18.7354	20.4521	114.09		2.73853	0.697859	-0.835437	2.94695
LS-204	6.3	4.2		29.5	1.4	4.4	4.6	72		39.9	-2.3	10.6	10.8	102		-10.4	3.7	-6.2	12.6606	-6.2	-30		34.7	-0.4	7.5	7.5	93		0.723646	-0.773307	0.994955	34.6247	-0.364106	8.91568	9.11075	92.3977		0.075281	-0.0358944	-1.41568	1.41814
LS-205	7	2.8		37.3	-9.1	15.6	18.1	120		45.9	-9	20.3	22.2	114		-8.6	-0.1	-4.7	9.80102	-4.1	6		41.6	-9.1	18	20.1	117		0.443633	-0.833136	0.985354	41.3663	-9.46683	18.7619	21.2876	116.974		0.233681	0.366833	-0.761889	0.877296
LS-206	5.4	2.4		41.6	-10.6	22	24.4	116		51.9	-7.5	25.9	27	106		-10.3	-3.1	-3.9	11.4416	-2.6	10		46.8	-9.1	24	25.6	111		0.312643	-0.645058	0.963034	45.1075	-6.61152	22.1718	23.7102	107.13		1.69251	-2.48848	1.82819	3.52128
LS-207	6.7	2.8		37.5	-9	15.8	18.2	120		39.8	-10.3	23.8	25.9	113		-2.3	1.3	-8	8.42496	-7.7	7		38.7	-9.7	19.8	22	116		0.439879	-0.806976	0.983743	41.5115	-8.68483	18.7452	20.6282	115.076		-2.81152	-1.01517	1.0548	3.16983
LS-208	6.4	7.4		24.4	4.2	1	4.3	14		26.5	6	0.6	6	6		-2.1	-1.8	0.4	2.79464	-1.7	8		25.5	5.1	0.8	5.1	9		0.95985	-0.798243	0.999759	28.9699	4.62217	1.01996	4.6996	12.1455		-3.46991	0.477826	-0.219962	3.50955
LS-209	4.7	4		31.5	10.3	7.7	12.8	37		44.4	2.5	9.9	10.2	76		-12.9	7.8	-2.2	15.2345	2.6	-39		38	6.4	8.8	10.9	54		0.678421	-0.536623	0.98936	35.9778	6.6351	9.15486	11.3912	52.136		2.02223	-0.235097	-0.35486	2.06655
LS-210	8.1	3.8		33.3	-6.2	9.9	11.7	122		38.5	-7.5	15.8	17.5	115		-5.2	1.3	-5.9	7.9712	-5.8	7		35.9	-6.8	12.9	14.6	118		0.672252	-0.905816	0.996089	35.7093	-6.19306	11.3901	13.1973	118.497		0.19072	-0.606935	1.50994	1.6385
LS-211	7.2	4		33.3	-4.1	7.2	8.3	120		37.5	-6	12.3	13.7	116		-4.2	1.9	-5.1	6.87459	-5.4	4		35.4	-5.1	9.8	11	118		0.69885	-0.852739	0.995558	35.1363	-3.71366	10.1943	10.9957	110.501		0.263688	-1.38634	-0.394349	1.46525
LS-212	6.1	2.3		40.6	-9.9	20.3	22.6	116		43.6	-9.3	20.6	22.6	114		-3	-0.6	-0.3	3.07409	0	2		42.1	-9.6	20.5	22.6	115		0.293375	-0.740805	0.968148	45.3668	-10.294	23.3552	26.0257	114.251		-3.26677	0.694011	-2.85521	4.39382
LS-213	5.7	2.2		43.3	-8.9	24.8	26.4	110		48.4	-9.2	23.6	25.4	111		-5.1	0.3	1.2	5.24786	1	-1		45.9	-9.1	24.2	25.9	111		0.257974	-0.688123	0.959907	46.4341	-9.50667	24.2649	25.8428	111.226		-0.534084	0.406667	-0.0649028	0.674415
LS-214	6.5	2.8		39.2	-8	15.4	17.4	117		42.5	-7.8	19.3	20.8	112		-3.3	-0.2	-3.9	5.11273	-3.4	5		40.8	-7.9	17.4	19.1	114		0.437368	-0.787555	0.982572	41.6122	-8.09703	18.7235	20.3466	113.484		-0.812243	0.197025	-1.32346	1.56528
LS-215	5.7	3.5		36.8	4.4	12.9	13.7	71		41.1	-2.8	11.4	11.7	104		-4.3	7.2	1.5	8.51939	2	-33		39	0.8	12.2	12.2	86		0.592319	-0.696286	0.988019	37.9169	-1.03622	12.9567	13.3761	96.002		1.08312	1.83622	-0.7567	2.26218
LS-216	5.8	7.1		27.6	4.8	-0.2	4.8	-2		28.9	9	2.2	9.3	14		-1.3	-4.2	-2.4	5.00899	-4.5	-16		28.2	6.9	1	7	8		0.950639	-0.730653	0.999606	29.2338	6.74291	0.963386	6.97435	7.66323		-1.03379	0.157086	0.0366138	1.0463
LS-217	6.1	2.5		35.7	-10	19.4	21.8	117		50.8	-8.2	19.3	21	113		-15.1	-1.8	0.1	15.2072	0.8	4		43.2	-9.1	19.4	21.4	115		0.350886	-0.741891	0.973535	43.8882	-8.81378	21.4087	23.4955	112.705		-0.688175	-0.286218	-2.00875	2.14256
LS-218	7.1	3.1		36.5	-7.4	15.5	17.2	116		43.5	-6.8	15	16.5	114		-7	-0.6	0.5	7.04344	0.7	2		40	-7.1	15.3	16.9	115		0.518728	-0.842169	0.989313	39.5072	-7.86638	16.2596	17.9464	115.789		0.492787	0.766378	-0.959577	1.32324
LS-219	6.5	7.6		29.3	13.6	-1.1	13.7	-5		29.6	1.3	4	4.2	71		-0.3	12.3	-5.1	13.3188	9.5	-76		29.4	7.5	1.4	7.6	11		0.96471	-0.808551	0.999807	28.8483	4.38337	0.911049	4.51676	11.814		0.551687	3.11663	0.488951	3.20263
LS-220	7.8	3.9		30.5	-4.9	9.2	10.4	118		41.1	-7.4	14.3	16.1	118		-10.6	2.5	-5.1	12.0258	-5.7	0		35.8	-6.2	11.7	13.3	118		0.687013	-0.890619	0.996045	35.3756	-5.30692	10.8047	11.7231	116.142		0.424411	-0.89308	0.895315	1.33391
LS-221	5.4	1.8		46.7	-13.2	32.7	35.3	112		52.9	-10.8	29	30.9	110		-6.2	-2.4	3.7	7.60855	4.4	2		49.8	-12	30.9	33.1	111		0.130132	-0.640815	0.93592	50.0498	-11.5021	28.3367	30.9862	112.169		-0.249819	-0.497914	2.56334	2.62317
LS-222	7.2	3.1		33.8	-6.9	12.5	14.3	119		41.4	-8.2	17.2	19.1	115		-7.6	1.3	-4.7	9.02995	-4.8	4		37.6	-7.5	14.9	16.7	117		0.519864	-0.849751	0.989679	39.4665	-8.09408	16.2627	17.7411	116.312		-1.86653	0.594081	-1.36272	2.38618
LS-223	7	3.2		34.5	-7.1	12.6	14.5	120		44.2	-6.6	19.3	20.4	109		-9.7	-0.5	-6.7	11.7996	-5.9	11		39.4	-6.9	15.9	17.4	113		0.540699	-0.834605	0.989921	38.9837	-7.05564	15.4712	16.8937	114.748		0.416253	0.155639	0.428811	0.617551
LS-224	6.3	3.8		27.3	0.9	6.7	6.8	82		47.6	-3.1	16.4	16.7	101		-20.3	4	-9.7	22.8513	-9.9	-19		37.5	-1.1	11.5	11.6	95		0.656625	-0.771362	0.992661	36.249	-1.97764	11.1833	11.2307	100.205		1.251	0.877639	0.316655	1.56061
LS-225	7.6	3.9		24.8	-6.2	10.4	12.1	121		51.1	-6.6	14.8	16.2	114		-26.3	0.4	-4.4	26.6685	-4.1	7		37.9	-6.4	12.6	14.2	117		0.685368	-0.87905	0.995759	35.4288	-4.95136	10.7971	12.0757	114.573		2.47115	-1.44864	1.80286	3.38459
LS-226	6.8	3.2		39.2	-7.5	18.4	19.9	112		39.8	-7.5	17.4	18.9	113		-0.6	0	1	1.16619	1	-1		39.5	-7.5	17.9	19.4	113		0.538495	-0.817684	0.989193	39.0646	-6.53744	15.453	16.9862	113.1		0.43539	-0.962562	2.44698	2.6653
LS-227	4.8	3.9		28.2	10.9	6.9	12.9	32		45.7	0.4	14	14	88		-17.5	10.5	-7.1	21.6081	-1.1	-56		37	5.6	10.4	11.8	62		0.661591	-0.554505	0.988717	36.3751	5.59022	9.82478	11.3691	60.8364		0.624888	0.00977851	0.575222	0.849389
LS-228	6.8	6.5		26.4	1.7	0.7	1.9	23		32.3	4.6	5.8	7.5	51		-5.9	-2.9	-5.1	8.32046	-5.6	-28		29.3	3.2	3.3	4.6	46		0.930395	-0.830447	0.999512	29.6429	2.7813	2.19806	3.46783	40.9556		-0.342876	0.418696	1.10194	1.22765
LS-229	8.6	5.2		27.5	-4.2	5.7	7.1	127		40	-6.4	12.8	14.3	117		-12.5	2.2	-7.1	14.543	-7.2	10		33.8	-5.3	9.2	10.6	120		0.854341	-0.929395	0.999119	31.3639	-2.51533	5.32658	6.07454	115.751		2.43609	-2.78467	3.87342	5.35652
LS-230	5.9	3.8		29.3	3.2	3.7	4.9	48		44.6	-3.2	18	18.2	100		-15.3	6.4	-14.3	21.8984	-13.3	-52		36.9	0	10.8	10.8	90		0.653074	-0.724479	0.99156	36.3905	-0.459527	11.0468	10.9908	91.4713		0.50949	0.459527	-0.2468	0.729147
LS-231	5.4	2		46.3	-9.5	31.3	32.7	107		53.8	-7.9	24.2	25.5	108		-7.5	-1.6	7.1	10.4508	7.2	-1		50	-8.7	27.8	29.1	107		0.192636	-0.642234	0.94661	48.3223	-9.79508	26.2263	27.9203	110.145		1.67773	1.09508	1.57369	2.54764
LS-232	6.3	3		33.7	-5.1	15.4	16.2	108		47.9	-7	15.3	16.8	115		-14.2	1.9	0.1	14.3269	-0.6	-7		40.8	-6.1	15.3	16.5	112		0.485428	-0.767426	0.984495	40.4548	-6.18605	16.9798	18.0457	109.827		0.345162	0.0860467	-1.67976	1.71701
LS-233	4.6	4.6		29	13.8	8	15.9	30		42.4	8.6	6.1	10.5	35		-13.4	5.2	1.9	14.4986	5.4	-5		35.7	11.2	7	13.2	32		0.768734	-0.522641	0.993717	33.7685	9.41416	6.00921	10.9604	32.9056		1.93154	1.78584	0.990792	2.811
LS-234	6.8	5.7		20.8	6	-2.6	6.5	-24		45.5	-4.6	11.1	12	113		-24.7	10.6	-13.7	30.1685	-5.5	-137		33.2	0.7	4.2	4.3	81		0.886326	-0.827429	0.998965	30.6881	1.80189	3.68041	4.08448	62.4836		2.51187	-1.10189	0.519592	2.79171
LS-235	4.3	6.4		28.2	15	2.9	15.3	11		31.3	17.2	1.9	17.3	6		-3.1	-2.2	1	3.93065	-2	5		29.7	16.1	2.4	16.3	9		0.920204	-0.478983	0.998712	30.1341	14.7262	0.621072	14.4314	2.48357		-0.434128	1.37381	1.77893	2.28919
LS-236	6.7	7.4		25.5	4.9	0.3	4.9	4		26.2	4.9	2	5.3	22		-0.7	0	-1.7	1.83848	-0.4	-18		25.9	4.9	1.2	5.1	13		0.960215	-0.825473	0.999783	28.9427	3.6856	1.15654	3.94293	17.3298		-3.0427	1.2144	0.0434604	3.27639
LS-237	7.1	6.7		26.6	2.5	1.6	2.9	33		31.2	4.5	4.7	6.5	46		-4.6	-2	-3.1	5.89661	-3.6	-13		28.9	3.5	3.1	4.7	42		0.939078	-0.854336	0.999636	29.4211	2.16533	2.03348	3.00105	41.9342		-0.52107	1.33467	1.06652	1.78615
LS-238	5.9	2.4		46.1	-8.7	17.8	19.8	116		48.1	-14	31.4	34.4	114		-2	5.3	-13.6	14.7326	-14.6	2		47.1	-11.4	24.6	27.1	115		0.319639	-0.716361	0.968887	44.7509	-8.78949	22.3285	24.4572	111.971		2.34907	-2.61051	2.27151	4.18242
LS-239	6.6	2.9		38	-8.5	18.5	20.3	115		41.3	-9.6	19.1	21.4	117		-3.3	1.1	-0.6	3.52987	-1.1	-2		39.6	-9	18.8	20.8	116		0.46418	-0.797911	0.984666	40.9268	-7.75831	17.8696	19.8185	113.713		-1.32678	-1.24169	0.930414	2.04152
LS-240	4.5	4.6		29.6	14.5	6.8	16.1	25		42.3	8.3	7	10.9	40		-12.7	6.2	-0.2	14.134	5.2	-15		35.9	11.4	6.9	13.4	31		0.768098	-0.502988	0.993493	33.8019	10.0765	5.92316	11.4931	30.47		2.09806	1.32348	0.976839	2.66602
LS-241	6.7	3.2		39.3	-7	17.1	18.5	112		44.3	-6.4	17	18.2	111		-5	-0.6	0.1	5.03686	0.3	1		41.8	-6.7	17.1	18.4	111		0.53739	-0.808651	0.98881	39.106	-6.25897	15.4409	16.7554	112.383		2.69403	-0.441035	1.65912	3.19453
LS-242	6.9	2.8		37.1	-9	15.7	18.1	120		43.9	-8.9	20.4	22.3	113		-6.8	-0.1	-4.7	8.2668	-4.2	7		40.5	-8.9	18.1	20.2	116		0.442383	-0.824795	0.984835	41.414	-9.2189	18.7584	21.1572	116.294		-0.913969	0.318895	-0.658357	1.17067
LS-243	6.2	3.6		29.6	6.1	10.8	12.4	61		45.2	-4.5	14.1	14.8	108		-15.6	10.6	-3.3	19.1471	-2.4	-47		37.4	0.8	12.5	12.5	86		0.617593	-0.759318	0.990835	37.2144	-2.5491	12.444	12.4455	100.829		0.185577	3.3491	0.0560486	3.3547
LS-244	4.8	1.9		49.4	-9.1	27.1	28.6	109		50.5	-6.4	26.5	27.3	104		-1.1	-2.7	0.6	2.97658	1.3	5		49.9	-7.8	26.8	27.9	106		0.152449	-0.537584	0.928293	49.7869	-7.54083	27.0067	27.7483	105.484		0.113088	-0.259168	-0.206664	0.350239
LS-245	7.3	3.4		33.4	-6.5	12.4	14	118		42.1	-6.9	15.3	16.8	114		-8.7	0.4	-2.9	9.17932	-2.8	4		37.7	-6.7	13.9	15.4	116		0.587609	-0.857954	0.992473	37.8087	-6.66929	14.005	15.8986	115.421		-0.108703	-0.0307126	-0.105014	0.154232
LS-246	7.2	6.7		24.7	0	-0.9	0.9	-91		32.9	7	2.9	7.6	23		-8.2	-7	-3.8	11.4315	-6.7	-114		28.8	3.5	1	3.6	16		0.939261	-0.861377	0.999648	29.4118	1.92544	2.06577	2.86062	46.41		-0.611801	1.57456	-1.06577	1.99735
LS-247	7.2	3.3		37.1	-7.6	12.6	14.7	121		41	-8.9	19.6	21.5	114		-3.9	1.3	-7	8.11788	-6.8	7		39	-8.2	16.1	18.1	117		0.565139	-0.85042	0.991441	38.3644	-6.97696	14.7274	16.0573	115.328		0.635597	-1.22304	1.37257	1.94519
LS-248	3.4	6.8		28.6	20.4	1.7	20.5	5		30.2	20.8	1.2	20.9	3		-1.6	-0.4	0.5	1.72337	-0.4	2		29.4	20.6	1.4	20.7	4		0.936002	-0.278885	0.998787	29.8959	22.064	-1.01119	22.2827	-2.6473		-0.495928	-1.46397	2.41119	2.86409
LS-249	6.4	7.4		24.8	3.6	1.3	3.8	20		27	6.2	1.6	6.4	15		-2.2	-2.6	-0.3	3.41906	-2.6	5		25.9	4.9	1.5	5.1	17		0.95985	-0.798243	0.999759	28.9699	4.62217	1.01996	4.83826	12.2999		-3.06991	0.277826	0.480038	3.11961
LS-250	2.2	0.4		76.1	-7.8	39.1	39.8	101		77.2	-8.7	40.7	41.6	102		-1.1	0.9	-1.6	2.14009	-1.8	-1		76.7	-8.2	39.9	40.7	102		-0.352476	0.110256	0.450182	73.9228	-7.85576	40.2675	41.3117	101.519		2.77725	-0.344245	-0.36748	2.82253
LS-251	4.9	1.6		47.1	-11.7	34.4	36.4	109		56	-9.4	25.2	26.9	111		-8.9	-2.3	9.2	13.0054	9.5	-2		51.5	-10.6	29.8	31.7	110		0.0588341	-0.55377	0.909118	52.441	-10.8034	30.2651	31.9697	109.374		-0.94096	0.203356	-0.465148	1.06917
LS-252	2.2	0.3		76.1	-8.4	39.9	40.8	102		78.7	-8.9	40.5	41.5	102		-2.6	0.5	-0.6	2.71477	-0.7	0		77.4	-8.7	40.2	41.2	102		-0.380264	0.111447	0.411922	75.5258	-9.33368	41.1765	42.0406	102.658		1.87424	0.633684	-0.97652	2.20633
LS-253	6.4	4.3		27.7	2.3	2.7	3.6	50		41	-3.9	12.3	12.9	108		-13.3	6.2	-9.6	17.5354	-9.3	-58		34.3	-0.8	7.5	7.6	96		0.73929	-0.784273	0.995565	34.2368	-0.35104	8.44394	8.70051	94.1814		0.0632393	-0.44896	-0.943941	1.04718
LS-254	5.2	5.9		27.9	5.2	3.9	6.4	37		33.7	8.6	3	9.1	19		-5.8	-3.4	0.9	6.78307	-2.7	18		30.8	6.9	3.4	7.7	27		0.89447	-0.638507	0.998497	30.6349	8.55321	2.36926	8.70326	16.4631		0.165132	-1.65321	1.03074	1.9552
LS-255	5.1	5.9		31.2	4.4	1.2	4.6	15		33.9	14.2	1	14.3	4		-2.7	-9.8	0.2	10.1671	-9.7	11		32.6	9.3	1.1	9.4	7		0.894159	-0.622442	0.998443	30.6541	9.1026	2.2919	9.458	13.719		1.94586	0.197398	-1.1919	2.29041
LS-256	7.2	5.8		22.1	2	-1	2.3	-26		41.6	-3.2	8.2	8.8	111		-19.5	5.2	-9.2	22.1795	-6.5	-137		31.8	-0.6	3.6	3.7	99		0.894268	-0.858551	0.999181	30.4765	0.918669	3.58064	3.69451	76.6051		1.32348	-1.51867	0.0193576	2.01453
LS-257	5.3	2.2		43.6	-9.1	22.5	24.2	112		48.6	-7.9	21.2	22.6	110		-5	-1.2	1.3	5.30377	1.6	2		46.1	-8.5	21.8	23.4	111		0.25216	-0.627759	0.954008	46.7569	-7.68098	24.1278	25.8668	108.04		-0.656907	-0.819022	-2.32781	2.55363
LS-258	7.7	3.7		31.8	-4.6	10.8	11.7	113		38	-7.1	13.3	15.1	118		-6.2	2.5	-2.5	7.13723	-3.4	-5		34.9	-5.9	12.1	13.4	116		0.650707	-0.884447	0.99506	36.2525	-5.99756	12.0053	13.7439	116.61		-1.3525	0.0975572	0.0946635	1.35932
LS-259	6.3	3.5		35.8	2	9.9	10.1	79		39.2	-1.8	12.9	13.1	98		-3.4	3.8	-3	5.91608	-3	-19		37.5	0.1	11.4	11.4	90		0.598341	-0.769893	0.990281	37.671	-3.39708	13.1563	13.4747	104.009		-0.170989	3.49708	-1.75634	3.91708
LS-260	7.6	4		25.2	-3.4	9.1	9.7	111		50.7	-7.4	15.7	17.4	115		-25.5	4	-6.6	26.6423	-7.7	-4		37.9	-5.4	12.4	13.5	114		0.702018	-0.879324	0.996139	35.0302	-4.54742	10.2325	11.327	113.886		2.86979	-0.852575	2.1675	3.69603
LS-261	6	2.4		41.5	-8.9	21.5	23.3	112		46.3	-8.5	21.6	23.2	111		-4.8	-0.4	-0.1	4.81768	0.1	1		43.9	-8.7	21.6	23.2	112		0.321034	-0.729097	0.969943	44.6836	-9.17476	22.3515	24.4638	112.707		-0.783577	0.474762	-0.751543	1.18499
LS-262	7.4	3.6		26.6	-6.1	8.2	10.3	127		45.5	-6.3	15.9	17.1	112		-18.9	0.2	-7.7	20.4093	-6.8	15		36.1	-6.2	12.1	13.6	117		0.629	-0.86544	0.993974	36.7993	-5.88925	12.639	14.2429	115.454		-0.699308	-0.310746	-0.538971	0.935994
LS-263	5.9	4.5		23.6	6.8	-0.9	6.8	-8		48.6	-5.3	18.4	19.1	106		-25	12.1	-19.3	33.8216	-12.3	-114		36.1	0.7	8.7	8.8	85		0.763826	-0.728464	0.995621	33.6991	2.18606	7.30385	7.71798	74.9474		2.40087	-1.48606	1.39615	3.14988
LS-264	5.4	3.4		34.3	1.2	8.4	8.5	82		41.4	-0.7	14.2	14.2	93		-7.1	1.9	-5.8	9.36269	-5.7	-11		37.8	0.3	11.3	11.3	89		0.567934	-0.652043	0.985397	38.5813	-0.150219	13.5422	13.6127	91.2665		-0.781274	0.450219	-2.24219	2.41671
LS-265	5.2	2.1		46.4	-6.5	29.2	29.9	102		52.7	-8.6	25.2	26.6	109		-6.3	2.1	4	7.75242	3.3	-7		49.6	-7.5	27.2	28.2	105		0.220388	-0.610574	0.947837	47.6643	-7.99294	25.1099	26.5639	108.084		1.93565	0.492937	2.09011	2.89107
LS-266	5.9	5.6		28.5	7.7	2.9	8.3	21		34.5	6.1	7.6	9.8	51		-6	1.6	-4.7	7.78781	-1.5	-30		31.5	6.9	5.3	8.7	37		0.876029	-0.734629	0.998441	31.0033	4.76388	3.52253	5.90083	36.5255		0.496675	2.13612	1.77747	2.82295
LS-267	5.5	2.7		41.7	-5.6	17	17.9	108		46.1	-6.5	18.1	19.3	110		-4.4	0.9	-1.1	4.62385	-1.4	-2		43.9	-6.1	17.6	18.6	109		0.398046	-0.662398	0.972944	42.8538	-4.9177	19.3689	19.7747	104.192		1.04619	-1.1823	-1.76889	2.37093
LS-268	7.1	3.1		35.6	-7.8	12.5	14.8	122		46.6	-7.6	19.9	21.3	111		-11	-0.2	-7.4	13.259	-6.5	11		41.1	-7.7	16.2	18	115		0.518728	-0.842169	0.989313	39.5072	-7.86638	16.2596	18.1384	115.601		1.59279	0.166378	-0.0595767	1.60256
LS-269	6.5	4.4		27.7	2.5	2.4	3.4	44		39	-3.2	11.7	12.1	105		-11.3	5.7	-9.3	15.7057	-8.7	-61		33.4	-0.4	7.1	7.1	93		0.754174	-0.79477	0.996101	33.8687	-0.341771	7.9954	7.92548	91.2618		-0.468684	-0.0582287	-0.895405	1.01233
LS-270	5.6	4.8		27	7.8	1.5	8	11		42.1	-1.6	13.9	14	96		-15.1	9.4	-12.4	21.6825	-6	-85		34.5	3.1	7.7	8.3	68		0.799409	-0.690578	0.996329	32.8753	4.38361	5.88656	7.40414	53.1943		1.62471	-1.28361	1.81344	2.75243
LS-271	6.9	3		37.9	-6.1	13.2	14.5	115		40.8	-8.3	18	19.8	115		-2.9	2.2	-4.8	6.02412	-5.3	0		39.4	-7.2	15.6	17.2	115		0.492525	-0.825565	0.987418	40.1776	-7.96876	17.0587	18.673	115.078		-0.777611	0.768763	-1.45869	1.82303
LS-272	7.7	2.5		41.8	-12.2	22.2	25.3	119		45.5	-9.5	18.6	20.9	117		-3.7	-2.7	3.6	5.8258	4.4	2		43.6	-10.8	20.4	23.1	118		0.372505	-0.881256	0.984813	43.0097	-12.881	21.4446	25.3487	121.117		0.590323	2.08104	-1.04461	2.40216
LS-273	7.4	7		22.7	3.8	-3.3	5.1	-40		38.3	-3.5	10.3	10.9	108		-15.6	7.3	-13.6	21.9456	-5.8	-148		30.5	0.2	3.5	3.5	87		0.949938	-0.875371	0.999753	29.1505	1.70134	1.77918	2.48496	45.6526		1.34954	-1.50134	1.72082	2.65264
LS-274	8.4	4.1		32.3	-6	8.6	10.5	125		36.8	-6.3	10.7	12.4	120		-4.5	0.3	-2.1	4.97494	-1.9	5		34.5	-6.1	9.6	11.4	122		0.723907	-0.919739	0.997343	34.462	-5.39241	9.70989	10.9842	119.064		0.038023	-0.707586	-0.10989	0.717077
LS-275	3	0.9		62.2	-10.6	35.8	37.3	107		65.5	-3.9	35.4	35.6	96		-3.3	-6.7	0.4	7.4793	1.7	11		63.8	-7.3	35.6	36.3	102		-0.192886	-0.108242	0.696376	63.9168	-6.13796	36.2254	36.5298	99.6989		-0.116833	-1.16204	-0.625417	1.32481
LS-276	4.7	1.5		49.7	-11.2	36.3	37.9	107		51.7	-12.8	32.1	34.5	112		-2	1.6	4.2	4.91935	3.4	-5		50.7	-12	34.2	36.2	109		0.0236888	-0.514816	0.893767	53.6703	-10.6434	31.2357	32.548	108.57		-2.97031	-1.35657	2.96428	4.41021
LS-277	6.6	4.6		26.2	8	-9.9	12.7	-51		44	-12	28	30.5	113		-17.8	20	-37.9	46.4031	-17.8	-164		35.1	-2	9.1	9.3	103		0.781152	-0.805237	0.996879	33.212	-0.0318765	7.13547	7.30727	90.4861		1.88795	-1.96812	1.96453	3.36114
LS-278	4.4	6.4		28.1	14.4	2.5	14.7	10		30.6	16.1	2	16.3	7		-2.5	-1.7	0.5	3.06431	-1.6	3		29.4	15.3	2.3	15.5	8		0.920442	-0.499269	0.998756	30.114	14.0282	0.724011	14.1329	2.59292		-0.714004	1.27182	1.57599	2.14734
LS-279	7.5	3.6		25.6	-7.2	9.2	11.7	128		45.9	-6.5	15.6	16.9	113		-20.3	-0.7	-6.4	21.2965	-5.2	15		35.7	-6.9	12.4	14.2	119		0.629939	-0.871981	0.994181	36.7679	-6.08912	12.643	14.0279	115.495		-1.06788	-0.810881	-0.242992	1.3627
LS-280	5.8	4.3		31	5	1.4	5.2	16		46.6	-4.9	17	17.7	106		-15.6	9.9	-15.6	24.1812	-12.5	-90		38.8	0.1	9.2	9.2	89		0.735031	-0.714525	0.994529	34.4083	1.9457	8.20639	8.32003	74.8962		4.39165	-1.8457	0.99361	4.86626
LS-281	6.3	7		25.7	6.5	1.3	6.6	11		34	2.4	0.4	2.5	10		-8.3	4.1	0.9	9.30108	4.1	1		29.9	4.5	0.9	4.5	11		0.948241	-0.786528	0.999636	29.252	4.74407	1.3507	4.78203	16.5862		0.648046	-0.244067	-0.450696	0.826232
LS-282	8.6	4.4		32.5	-4.5	6.6	8	125		41.2	-7.8	14.3	16.3	119		-8.7	3.3	-7.7	12.0777	-8.3	6		36.9	-6.2	10.5	12.2	121		0.767909	-0.928069	0.998131	33.4088	-4.59388	8.25906	9.65952	118.961		3.49125	-1.60612	2.24094	4.44862
LS-283	2.2	3.6		41.8	22	12.4	25.3	29		42.4	27.2	3.7	27.5	8		-0.6	-5.2	8.7	10.1533	-2.2	21		42.1	24.6	8.1	25.9	18		0.577643	0.0720009	0.963248	39.3866	24.7524	9.23291	26.3364	20.4109		2.71341	-0.1524	-1.13291	2.94437
LS-284	5.4	1.9		43.1	-11.6	28.2	30.5	112		52.1	-9.7	24.4	26.3	112		-9	-1.9	3.8	9.95239	4.2	0		47.6	-10.6	26.3	28.4	112		0.161546	-0.641525	0.941501	49.1764	-10.6395	27.2762	29.1493	111.092		-1.57637	0.0394509	-0.976162	1.85456
LS-285	4.9	3.6		30.2	9.8	7.2	12.2	36		47.6	-1.1	13	13.1	95		-17.4	10.9	-5.8	21.3357	-0.9	-59		38.9	4.4	10.1	11	67		0.604935	-0.570265	0.98558	37.7665	3.59514	11.8361	12.2187	71.035		1.13349	0.80486	-1.73607	2.22408
LS-286	5.3	2.2		41.3	-8.2	24.5	25.8	108		51.9	-7.7	23.2	24.4	108		-10.6	-0.5	1.3	10.6911	1.4	0		46.6	-7.9	23.8	25.1	108		0.25216	-0.627759	0.954008	46.7569	-7.68098	24.1278	25.5471	108.099		-0.156907	-0.219022	-0.327815	0.424326
LS-287	6.3	5.7		23.4	2.6	0.1	2.6	3		42.4	0.3	7.2	7.2	88		-19	2.3	-7.1	20.4132	-4.6	-85		32.9	1.4	3.7	4	69		0.884647	-0.780476	0.998766	30.7634	3.38791	3.48044	4.81231	46.9518		2.13656	-1.98791	0.219557	2.92658
LS-288	1.2	0.1		82.4	-6.1	38.5	39	99		83	-6	38.3	38.8	99		-0.6	-0.1	0.2	0.640312	0.2	0		82.7	-6	38.4	38.9	99		-0.446334	0.36358	0.16699	83.3376	-7.57986	41.8539	42.0951	99.4538		-0.637629	1.57986	-3.45391	3.85124
LS-289	7.7	3.5		33	-5.2	8.5	10	121		42.8	-7.4	18.3	19.7	112		-9.8	2.2	-9.8	14.0328	-9.7	9		37.9	-6.3	13.4	14.8	115		0.612132	-0.883921	0.994041	37.1795	-6.94023	13.314	14.9496	117.676		0.720525	0.640231	0.0859935	0.967702
LS-290	6.4	5.9		26.4	3.2	1	3.3	17		32.1	3.2	1.9	3.7	30		-5.7	0	-0.9	5.77062	-0.4	-13		29.3	3.2	1.4	3.5	24		0.898138	-0.791587	0.999013	30.4347	3.33557	3.08246	4.41682	43.0371		-1.13473	-0.135568	-1.68246	2.03388
LS-291	0.6	0.1		83.3	-6.2	40.2	40.7	99		85.7	-4.8	36	36.3	98		-2.4	-1.4	4.2	5.03587	4.4	1		84.5	-5.5	38.1	38.5	98		-0.453773	0.493755	0.0632766	86.1811	-5.52414	41.3139	41.3338	96.9615		-1.68115	0.0241409	-3.2139	3.62712
LS-292	7.4	3.2		32.1	-9.3	13.5	16.4	125		44.4	-8.4	18.5	20.3	114		-12.3	-0.9	-5	13.3079	-3.9	11		38.2	-8.9	16	18.3	119		0.545085	-0.864224	0.991235	38.8289	-7.94901	15.4851	17.1449	117.29		-0.628913	-0.950995	0.514931	1.25103
LS-293	3.6	1		56.5	-11.7	39.7	41.4	106		60.3	-10.1	37.4	38.7	105		-3.8	-1.6	2.3	4.72123	2.7	1		58.4	-10.9	38.5	40	106		-0.152702	-0.263515	0.76677	61.1215	-9.0033	35.7628	36.415	103.637		-2.72153	-1.8967	2.73725	4.30078
LS-294	7.3	3.1		35.4	-8.2	15.4	17.5	118		40.9	-10.2	19.3	21.9	118		-5.5	2	-3.9	7.03278	-4.4	0		38.2	-9.2	17.4	19.7	118		0.520997	-0.856997	0.990033	39.4264	-8.31043	16.2641	18.0718	117.028		-1.22642	-0.889566	1.13592	1.89361
LS-295	5.3	2.9		41.9	-2.5	17.8	18	98		42	-1.1	12.1	12.2	95		-0.1	-1.4	5.7	5.87026	5.8	3		41.9	-1.8	15	15.1	97		0.448176	-0.632846	0.975916	41.6282	-2.60588	17.5041	17.3184	98.3387		0.271826	0.80588	-2.50406	2.64455
LS-296	4.2	3.7		34.2	10	7.3	12.4	36		45.9	1.5	15.4	15.5	84		-11.7	8.5	-8.1	16.5756	-3.1	-48		40.1	5.8	11.4	12.8	63		0.618215	-0.432074	0.983241	37.6062	8.6677	10.6263	13.5129	50.2942		2.49381	-2.8677	0.773698	3.87833
LS-297	6.5	2.8		37.9	-8.7	17.6	19.6	116		46.6	-8.6	20	21.7	113		-8.7	-0.1	-2.4	9.02552	-2.1	3		42.3	-8.7	18.8	20.7	115		0.437368	-0.787555	0.982572	41.6122	-8.09703	18.7235	20.7634	113.595		0.687757	-0.602975	0.0765442	0.917849
LS-298	5.8	5.6		26.6	3.2	1.6	3.6	27		30.5	12.8	5.9	14.2	25		-3.9	-9.6	-4.3	11.2187	-10.6	2		28.5	8	3.8	8.9	25		0.875667	-0.722111	0.998385	31.0215	5.18875	3.46631	6.3384	32.3773		-2.52148	2.81125	0.33369	3.79108
LS-299	4.3	7.6		27.7	16.1	-4.2	16.6	-15		28.7	13.7	-0.6	13.7	-2		-1	2.4	-3.6	4.44072	2.9	-13		28.2	14.9	-2.4	15.1	-9		0.962259	-0.490054	0.999583	29.1225	15.3839	-0.748431	15.6967	-3.00892		-0.922516	-0.483948	-1.65157	1.95267
LS-300	6.8	2.8		40.6	-8.5	19.4	21.2	114		45.9	-8.5	19.8	21.6	113		-5.3	0	-0.4	5.31507	-0.4	1		43.3	-8.5	19.6	21.4	114		0.441132	-0.816079	0.984299	41.4624	-8.95837	18.7528	20.8509	115.747		1.83764	0.458371	0.847182	2.07479
LS-301	3.4	0.6		64.7	-13	45.9	47.7	106		64.8	-10.8	37.7	39.2	106		-0.1	-2.2	8.2	8.49058	8.5	0		64.8	-11.9	41.8	43.4	106		-0.277908	-0.208616	0.658042	66.7915	-12.5385	39.6373	41.02	106.774		-1.99147	0.638507	2.16272	3.00849
LS-302	8	3.8		35.4	-7	15.2	16.7	115		39.9	-6.9	13.6	15.3	117		-4.5	-0.1	1.6	4.77703	1.4	-2		37.7	-7	14.4	16	116		0.6714	-0.900912	0.99595	35.7359	-6.04651	11.3921	12.7059	117.628		1.96407	-0.953493	3.00787	3.71672
LS-303	5.2	4.7		26.9	10.3	2.7	10.7	15		42.8	-1.2	13.5	13.5	95		-15.9	11.5	-10.8	22.3987	-2.8	-80		34.8	4.6	8.1	9.3	60		0.785148	-0.629859	0.995362	33.2729	6.12485	6.03873	8.74755	44.9443		1.52715	-1.52485	2.06127	2.98432
LS-304	5.7	2		39.9	-12.2	27.2	29.9	114		49.8	-9.5	22.1	24.1	113		-9.9	-2.7	5.1	11.4591	5.8	1		44.9	-10.9	24.7	27	114		0.197123	-0.686851	0.951813	48.0582	-11.1213	26.3218	28.2811	112.515		-3.15823	0.221345	-1.62185	3.55722
LS-305	3.3	0.9		65.8	-7.7	39.1	39.8	101		71.3	-8.2	36.6	37.5	103		-5.5	0.5	2.5	6.06218	2.3	-2		68.5	-7.9	37.8	38.7	102		-0.188392	-0.186465	0.722489	63.1095	-8.17068	36.5209	37.6409	103.025		5.39053	0.270683	1.27913	5.54682
LS-306	6.4	6.9		26.2	2.2	-0.2	2.2	-5		28.3	7.3	1.9	7.5	15		-2.1	-5.1	-2.1	5.90169	-5.3	-20		27.3	4.7	0.9	4.8	10		0.94507	-0.796046	0.999614	29.3203	4.33576	1.51064	4.58881	19.4884		-2.02027	0.364242	-0.610637	2.14174
LS-307	5.6	2.9		39.1	-8.1	21	22.5	111		39.1	1.5	10.5	10.6	82		0	-9.6	10.5	14.2271	11.9	29		39.1	-3.3	15.7	16	102		0.451895	-0.678405	0.978295	41.4518	-4.04577	17.6287	17.6953	102.785		-2.35179	0.745771	-1.92866	3.13158
LS-308	4.2	7.6		27.6	17.1	-6.1	18.1	-20		28	19.5	-2.7	19.7	-8		-0.4	-2.4	-3.4	4.18091	-1.6	-12		27.8	18.3	-4.4	18.8	-14		0.962144	-0.469527	0.999568	29.1392	16.094	-0.856837	16.338	-3.23258		-1.3392	2.20604	-3.54316	4.38339
LS-309	5.5	5.4		24.5	5.7	1.9	6	19		36.5	5.4	5	7.4	43		-12	0.3	-3.1	12.3976	-1.4	-24		30.5	5.6	3.5	6.6	32		0.858606	-0.680275	0.997835	31.4615	6.21499	3.81741	7.34629	31.1606		-0.961543	-0.614994	-0.317413	1.18471
LS-310	5.8	2.3		40.3	-9.2	18.9	21.1	116		44.5	-8.7	20.9	22.7	113		-4.2	-0.5	-2	4.67868	-1.6	3		42.4	-9	19.9	21.9	114		0.289107	-0.702518	0.964676	45.5784	-9.14423	23.2882	24.8381	111.668		-3.17836	0.144234	-3.38823	4.64789
LS-311	8.5	4.5		33.4	-4.6	5.9	7.5	128		34.7	-6.3	8.5	10.6	127		-1.3	1.7	-2.6	3.36749	-3.1	1		34	-5.5	7.2	9.1	127		0.780151	-0.924453	0.998238	33.1225	-4.16806	7.82287	8.91456	118.182		0.87753	-1.33194	-0.622871	1.71234
LS-312	6.3	7.8		25	4.3	-0.2	4.3	-2		27.3	8.3	0.8	8.4	6		-2.3	-4	-1	4.72123	-4.1	-8		26.1	6.3	0.3	6.3	3		0.968705	-0.790178	0.999829	28.7666	5.11936	0.674614	5.31385	7.2994		-2.66663	1.18064	-0.374614	2.94027
LS-313	5.8	2.2		40.8	-11.2	21.6	24.4	117		51.6	-10.8	26.5	28.6	112		-10.8	-0.4	-4.9	11.8663	-4.2	5		46.2	-11	24.1	26.5	115		0.259425	-0.701907	0.961262	46.3573	-9.9204	24.292	26.3852	112.19		-0.157297	-1.0796	-0.19203	1.10777
LS-314	7.9	3.8		31.8	-5.8	8.5	10.3	125		43.3	-7.8	19.6	21.1	112		-11.5	2	-11.1	16.1078	-10.8	13		37.5	-6.8	14	15.6	116		0.670545	-0.895766	0.995806	35.7629	-5.89172	11.3929	12.6035	117.324		1.73709	-0.908284	2.60706	3.26178
LS-315	6.7	5.7		21.4	5.6	-3.4	6.5	-32		44	-4.9	12.3	13.2	112		-22.6	10.5	-15.7	29.4534	-6.7	-144		32.7	0.3	4.4	4.4	86		0.885992	-0.818831	0.998928	30.7026	2.09166	3.64469	4.19858	62.5658		1.99744	-1.79166	0.755308	2.78753
LS-316	3.6	0.7		66.6	-12.3	40.9	42.8	107		69	-11.2	38.6	40.2	106		-2.4	-1.1	2.3	3.50143	2.6	1		67.8	-11.8	39.8	41.5	106		-0.245111	-0.260147	0.702098	64.8937	-12.5599	38.8378	41.0462	108.005		2.90635	0.759862	0.96222	3.15438
LS-317	7	3.4		36.7	-6.7	15.3	16.8	114		38.6	-6.8	14.2	15.8	116		-1.9	0.1	1.1	2.19773	1	-2		37.6	-6.8	14.8	16.3	115		0.584547	-0.835335	0.991642	37.916	-5.9763	13.9848	15.1144	112.756		-0.315962	-0.823704	0.815226	1.20121
LS-318	5.4	2		45.3	-9.9	26.3	28.1	111		52.4	-9.2	24.1	25.8	111		-7.1	-0.7	2.2	7.46592	2.3	0		48.8	-9.6	25.2	27	111		0.192636	-0.642234	0.94661	48.3223	-9.79508	26.2263	28.0122	110.552		0.477727	0.19508	-1.02631	1.14873
LS-319	7.8	3.9		29.6	-6.1	10.2	11.8	121		41.2	-6.7	13.9	15.4	116		-11.6	0.6	-3.7	12.1906	-3.6	5		35.4	-6.4	12	13.6	118		0.687013	-0.890619	0.996045	35.3756	-5.30692	10.8047	11.9246	115.794		0.0244109	-1.09308	1.19532	1.61994
LS-320	7.6	3.6		34.1	-5.2	8	9.6	123		41	-7.3	18.7	20.1	111		-6.9	2.1	-10.7	12.9039	-10.5	12		37.5	-6.3	13.4	14.8	115		0.630876	-0.878226	0.994381	36.7369	-6.27886	12.6454	13.8806	116.033		0.763132	-0.0211419	0.754557	1.07339
LS-321	5.4	7.3		28.7	13.9	4.1	14.5	17		29.5	11.4	2.1	11.6	11		-0.8	2.5	2	3.3	2.9	6		29.1	12.7	3.1	13.1	14		0.955924	-0.678249	0.999624	29.1446	8.6925	0.496851	8.84774	3.09797		-0.0446157	4.0075	2.60315	4.77896
LS-322	6.1	5.9		26.5	3.5	0.1	3.5	1		31	4	3.6	5.4	42		-4.5	-0.5	-3.5	5.72276	-1.9	-41		28.8	3.8	1.8	4.2	26		0.897232	-0.759767	0.998903	30.4797	4.41662	2.93908	5.23596	33.6903		-1.67973	-0.616615	-1.13908	2.12113
LS-323	8	3.8		31.1	-6.1	9.1	11	124		43.7	-8.2	20.3	21.9	112		-12.6	2.1	-11.2	16.9885	-10.9	12		37.4	-7.2	14.7	16.3	116		0.6714	-0.900912	0.99595	35.7359	-6.04651	11.3921	13.0877	118.189		1.66407	-1.15349	3.30787	3.87836
LS-324	4.7	3.1		27.8	11.5	9.1	14.7	38		52.1	-4.3	20.6	21	102		-24.3	15.8	-11.5	31.183	-6.3	-64		39.9	3.6	14.8	15.3	76		0.490931	-0.528852	0.975377	40.7117	2.03537	15.48	15.4694	81.112		-0.811673	1.56463	-0.68004	1.88927
LS-325	6.5	7.3		24.9	5.4	0.9	5.5	10		26.9	4.2	0.6	4.3	8		-2	1.2	0.3	2.3516	1.2	2		25.9	4.8	0.8	4.9	9		0.957374	-0.807295	0.999744	29.0221	4.24714	1.15369	4.41359	14.5857		-3.1221	0.552857	-0.353694	3.19034
LS-326	5.1	1.8		48	-12	32.9	35.1	110		52.2	-9.8	27.1	28.8	110		-4.2	-2.2	5.8	7.49133	6.3	0		50.1	-10.9	30	32	110		0.125545	-0.591227	0.929063	50.3607	-10.0421	28.2161	29.6388	109.548		-0.260706	-0.857936	1.78393	1.9966
LS-327	5.3	1.9		45.2	-10.5	27.4	29.4	111		52.1	-8.8	23.8	25.4	110		-6.9	-1.7	3.6	7.96618	4	1		48.6	-9.7	25.6	27.4	111		0.160032	-0.625563	0.939477	49.2728	-10.1664	27.2388	28.9	110.044		-0.672781	0.46637	-1.63877	1.83186
LS-328	4.4	3.1		36.7	7.7	8.5	11.5	48		49	-1.2	17.9	17.9	94		-12.3	8.9	-9.4	17.8567	-6.4	-46		42.9	3.3	13.2	13.6	76		0.487383	-0.468812	0.972683	40.9015	3.97559	15.2701	15.8219	76.8378		1.99848	-0.675588	-2.07012	2.95563
LS-329	6.1	3.8		36.4	1	4.9	5	79		40.6	-5.1	19.6	20.3	104		-4.2	6.1	-14.7	16.4603	-15.3	-25		38.5	-2.1	12.2	12.4	100		0.654853	-0.748856	0.99213	36.3186	-1.25057	11.1201	11.2162	95.8459		2.18142	-0.84943	1.07992	2.57806
LS-330	5.7	6.4		23.4	3.9	-0.5	4	-8		29.8	7.3	2.9	7.9	21		-6.4	-3.4	-3.4	8.005	-3.9	-29		26.6	5.6	1.2	5.7	12		0.923473	-0.713864	0.999211	29.8894	6.65657	1.79543	6.88891	15.623		-3.28945	-1.05657	-0.595428	3.5059
LS-331	6.1	4.9		31.2	2.5	4.8	5.4	62		33.6	1.5	6.1	6.3	76		-2.4	1	-1.3	2.90689	-0.9	-14		32.4	2	5.4	5.8	70		0.813349	-0.754623	0.997195	32.4855	2.51681	5.7634	6.27379	66.1447		-0.0855389	-0.516814	-0.363404	0.637554
LS-332	6.4	2.8		38.8	-7.6	19.9	21.3	111		49.2	-7.7	17.8	19.4	113		-10.4	0.1	2.1	10.6104	1.9	-2		44	-7.6	18.8	20.3	112		0.43611	-0.777213	0.981955	41.6639	-7.78191	18.7092	20.5063	112.692		2.33615	0.181915	0.0908111	2.34498
LS-333	7.8	3.6		38	-7.3	14.5	16.3	117		40.4	-7.6	15.4	17.2	116		-2.4	0.3	-0.9	2.5807	-0.9	1		39.2	-7.5	15	16.8	117		0.632744	-0.889868	0.99476	36.676	-6.62953	12.6459	14.3008	117.664		2.52396	-0.870471	2.35411	3.55948
LS-334	4.6	4.4		32.5	11.3	7.5	13.6	33		38.2	10	7.5	12.5	37		-5.7	1.3	0	5.84637	1.1	-4		35.3	10.7	7.5	13	35		0.74115	-0.520887	0.992422	34.4463	8.77549	6.93703	11.2593	37.1242		0.853661	1.92451	0.562968	2.17931
LS-335	2.3	2.9		43.1	20.6	12.8	24.3	32		47.9	20.3	10.3	22.8	27		-4.8	0.3	2.5	5.42033	1.5	5		45.5	20.5	11.6	23.5	30		0.410137	0.0538448	0.932547	44.0528	19.3696	15.0071	24.2395	37.6952		1.44718	1.13036	-3.40706	3.87042
LS-336	7.4	3.3		35.9	-8.3	16.4	18.3	117		41.4	-9.1	17.1	19.3	118		-5.5	0.8	-0.7	5.60179	-1	-1		38.7	-8.7	16.7	18.8	117		0.567252	-0.864529	0.992018	38.2913	-7.40303	14.7332	16.779	116.566		0.4087	-1.29697	1.96679	2.39112
LS-337	5.8	6		26.1	4.1	1.4	4.4	19		30.1	7.5	3.3	8.2	24		-4	-3.4	-1.9	5.58301	-3.8	-5		28.1	5.8	2.4	6.3	22		0.902452	-0.72441	0.998891	30.3816	5.77167	2.56804	6.3389	23.3982		-2.28155	0.0283336	-0.168039	2.28791
LS-338	5.7	4.1		34	0.2	7.5	7.5	89		37.9	2.5	8.3	8.6	73		-3.9	-2.3	-0.8	4.59783	-1.1	16		35.9	1.3	7.9	8	81		0.703314	-0.699994	0.993166	35.1929	1.64885	9.20484	9.57904	80.9877		0.707057	-0.348853	-1.30484	1.52454
LS-339	7.4	3.2		35.1	-7.8	12.5	14.7	122		40.5	-7.1	17.7	19	112		-5.4	-0.7	-5.2	7.52928	-4.3	10		37.8	-7.5	15.1	16.8	116		0.545085	-0.864224	0.991235	38.8289	-7.94901	15.4851	17.6601	117.134		-1.02891	0.449005	-0.385069	1.18682
LS-340	5.6	2.2		42.7	-8.4	23.9	25.4	109		48.4	-8.8	24	25.6	110		-5.7	0.4	-0.1	5.71489	-0.2	-1		45.5	-8.6	24	25.5	110		0.256522	-0.673824	0.958506	46.5124	-9.07608	24.235	25.6088	110.092		-1.01239	0.476083	-0.23496	1.14316
LS-341	5.2	2.2		40.3	-7.4	27.7	28.6	105		51.8	-7.3	21.6	22.8	109		-11.5	-0.1	6.1	13.0181	5.8	-4		46.1	-7.3	24.6	25.7	107		0.250704	-0.611329	0.952406	46.8418	-7.18092	24.0862	25.2426	106.399		-0.74175	-0.119075	0.513786	0.910136
LS-342	7	3.1		32.3	-7.2	12.5	14.4	120		49	-8.9	19.1	21.1	115		-16.7	1.7	-6.6	18.0372	-6.7	5		40.6	-8	15.8	17.7	117		0.517591	-0.834239	0.988933	39.5485	-7.6269	16.2546	17.5626	115.162		1.05151	-0.373097	-0.454581	1.20479
LS-343	6.6	3.7		33.8	-3.8	10.6	11.3	110		39.9	-2.6	14.2	14.5	101		-6.1	-1.2	-3.6	7.18401	-3.2	9		36.9	-3.2	12.4	12.8	105		0.640737	-0.801388	0.992742	36.5983	-3.40558	11.8883	12.511	106.47		0.301727	0.205584	0.511744	0.628638
LS-344	5.4	5.4		27.1	10.9	4.6	11.9	23		38.8	3.3	5.7	6.6	60		-11.7	7.6	-1.1	13.995	5.3	-37		32.9	7.1	5.1	8.8	36		0.858197	-0.665687	0.997758	31.4827	6.71015	3.75145	7.64161	28.8409		1.4173	0.389846	1.34855	1.99482
LS-345	5.2	5.2		27.4	12.8	5.6	14	23		39.7	3.9	5.4	6.7	54		-12.3	8.9	0.2	15.1835	7.3	-31		33.6	8.4	5.5	10	33		0.839404	-0.633481	0.997099	31.9596	7.35728	4.21407	8.54234	29.0639		1.64043	1.04272	1.28593	2.33064
LS-346	6.1	2.4		41.2	-9.1	20.8	22.7	114		47.1	-8.7	21.5	23.1	112		-5.9	-0.4	-0.7	5.95483	-0.4	2		44.2	-8.9	21.1	22.9	113		0.322428	-0.741348	0.970964	44.6175	-9.54397	22.372	24.4774	113.459		-0.41746	0.643968	-1.27195	1.48554
LS-347	6.8	6.3		21.6	6.4	-1.5	6.5	-13		40.3	-3	11.7	12.1	105		-18.7	9.4	-13.2	24.7445	-5.6	-118		31	1.7	5.1	5.4	72		0.921234	-0.829697	0.999411	29.8599	2.58225	2.50554	3.57273	46.0063		1.14008	-0.882253	2.59446	2.96806
LS-348	8	3.7		31	-5.4	8.5	10.1	123		43	-7.5	18.3	19.8	112		-12	2.1	-9.8	15.6349	-9.7	11		37	-6.5	13.4	14.9	116		0.653388	-0.900685	0.995552	36.1668	-6.48561	12.0034	13.2413	117.938		0.833172	-0.0143937	1.39664	1.62634
LS-349	6.7	2.8		41.3	-8.4	19.1	20.9	114		42.3	-7.8	18.7	20.3	113		-1	-0.6	0.4	1.23288	0.6	1		41.8	-8.1	18.9	20.6	113		0.439879	-0.806976	0.983743	41.5115	-8.68483	18.7452	20.1929	114.804		0.288478	0.584833	0.154799	0.670233
LS-350	5.6	4		34.9	-0.1	8.1	8.1	91		36.7	4.4	7.1	8.4	58		-1.8	-4.5	1	4.94874	-0.3	33		35.8	2.1	7.6	7.9	74		0.685902	-0.685499	0.992229	35.6327	1.70812	9.71719	9.98525	80.1819		0.167251	0.39188	-2.11719	2.15964
LS-351	5.2	1.8		45.7	-12.5	31.4	33.8	112		49.9	-10.6	26.5	28.5	112		-4.2	-1.9	4.9	6.72756	5.3	0		47.8	-11.5	28.9	31.2	112		0.127075	-0.6083	0.931424	50.2548	-10.546	28.2593	29.6309	110.431		-2.45483	-0.954038	0.640715	2.71052
LS-352	7.1	5.4		30.3	0.5	4.6	4.6	83		32.6	0.1	5.7	5.7	89		-2.3	0.4	-1.1	2.5807	-1.1	-6		31.5	0.3	5.2	5.2	87		0.865005	-0.850045	0.998764	31.1762	0.493023	4.52936	4.61919	83.5653		0.323752	-0.193023	0.670638	0.769304
LS-353	6.6	2.6		42.4	-12.2	21.6	24.8	119		43.4	-9.3	19	21.1	116		-1	-2.9	2.6	4.02119	3.7	3		42.9	-10.8	20.3	23	118		0.385349	-0.796593	0.979721	42.8926	-9.73942	20.5404	22.952	115.691		0.00739188	-1.06058	-0.240404	1.08751
LS-354	3.7	1.2		59.5	-8.1	42	42.8	101		62	-8.1	32	33	104		-2.5	0	10	10.3078	9.8	-3		60.8	-8.1	37	37.9	102		-0.0879243	-0.290362	0.808951	58.5396	-7.43034	33.7387	34.9348	102.85		2.2604	-0.669659	3.26129	4.02416
LS-355	6.4	2.7		40.9	-8.6	18.9	20.8	115		48.3	-7.6	20.2	21.6	111		-7.4	-1	-1.3	7.57958	-0.8	4		44.6	-8.1	19.6	21.2	113		0.409755	-0.776735	0.980194	42.3238	-8.44532	19.6018	21.156	112.88		2.27623	0.345317	-0.00180595	2.30227
LS-356	7.1	3.6		30.8	-4.9	9.3	10.5	118		45.9	-6	13.4	14.7	114		-15.1	1.1	-4.1	15.6853	-4.2	4		38.4	-5.4	11.4	12.6	116		0.626173	-0.843913	0.993307	36.8962	-5.22484	12.6168	13.816	112.59		1.50376	-0.175163	-1.21684	1.94234
LS-357	7	5.7		22.9	2.1	-2.2	3	-45		43.8	-3.1	13.7	14.1	103		-20.9	5.2	-15.9	26.7705	-11.1	-148		33.3	-0.5	5.8	5.8	94		0.88699	-0.843524	0.999035	30.6602	1.26046	3.74591	3.91906	68.9851		2.63983	-1.76046	2.05409	3.77984
LS-358	4.3	7.6		27.2	15	-3.6	15.4	-14		29.3	16.1	-1.5	16.2	-5		-2.1	-1.1	-2.1	3.16702	-0.8	-9		28.2	15.5	-2.6	15.7	-9		0.962259	-0.490054	0.999583	29.1225	15.3839	-0.748431	15.4892	-2.93259		-0.922516	0.116052	-1.85157	2.07191
LS-359	4.3	1.3		55.1	-12.2	38.5	40.3	108		55.7	-11.5	32.5	34.4	109		-0.6	-0.7	6	6.07042	5.9	-1		55.4	-11.8	35.5	37.4	108		-0.0466905	-0.430228	0.855468	56.3247	-10.2611	33.1374	34.8752	107.615		-0.924727	-1.53891	2.36257	2.96734
LS-360	5	4.8		30.8	6.5	1.7	6.7	15		36.4	6.7	8.1	10.5	50		-5.6	-0.2	-6.4	8.50647	-3.8	-35		33.6	6.6	4.9	8.2	37		0.796017	-0.597372	0.995471	33.0378	7.52032	5.4913	9.39667	35.5056		0.562243	-0.920322	-0.591302	1.22994
LS-361	5.2	3.8		35.8	2.7	8.3	8.7	72		35.8	4.3	8.7	9.7	64		0	-1.6	-0.4	1.64924	-1	8		35.8	3.5	8.5	9.2	68		0.646788	-0.623268	0.989225	36.6627	2.85233	10.705	11.0421	73.9158		-0.862699	0.64767	-2.20503	2.45477
LS-362	7.8	3.7		33.3	-6	10.2	11.8	121		39.5	-7.7	15.9	17.6	116		-6.2	1.7	-5.7	8.59186	-5.8	5		36.4	-6.9	13	14.7	118		0.651602	-0.890119	0.995229	36.2236	-6.16908	12.006	13.6783	117.07		0.176414	-0.730919	0.993961	1.24632
LS-363	4	1.4		55.4	-10.4	36.9	38.4	106		56.1	-9.9	34.4	35.8	106		-0.7	-0.5	2.5	2.64386	2.6	0		55.8	-10.1	35.7	37.1	106		-0.0192864	-0.363903	0.85396	55.7661	-7.32337	31.841	33.2501	103.333		0.0339439	-2.77663	3.85897	4.7542
LS-364	6.8	5.6		21.4	4.9	-1.5	5.1	-17		45.4	-4.3	10	10.9	113		-24	9.2	-11.5	28.1583	-5.8	-130		33.4	0.3	4.2	4.3	86		0.879243	-0.827049	0.998863	30.8564	1.64056	3.91919	4.30903	65.9922		2.54361	-1.34056	0.280814	2.88893
LS-365	6.7	6.7		24.9	2.5	2.2	3.3	42		30.6	4.6	0.7	4.6	9		-5.7	-2.1	1.5	6.257	-1.3	33		27.7	3.5	1.5	3.8	23		0.938339	-0.822765	0.999581	29.4606	3.24297	1.88583	3.6905	30.2861		-1.76065	0.257029	-0.385828	1.82066
LS-366	6.4	2.5		37.3	-9	18.9	21	115		46.2	-8.7	19.7	21.6	114		-8.9	-0.3	-0.8	8.94092	-0.6	1		41.7	-8.8	19.3	21.3	115		0.354969	-0.775777	0.976146	43.7053	-9.83416	21.4573	23.1688	114.31		-2.00525	1.03416	-2.15729	3.1216
LS-367	5.6	4		34.2	0.2	7.7	7.7	88		36.2	3.6	7.9	8.7	65		-2	-3.4	-0.2	3.94968	-1	23		35.2	1.9	7.8	8.1	76		0.685902	-0.685499	0.992229	35.6327	1.70812	9.71719	9.94852	81.4824		-0.432749	0.19188	-1.91719	1.97477
LS-368	2.8	5.6		33.5	27.3	-1.5	27.4	-3		34.8	26.8	-4.7	27.2	-10		-1.3	0.5	3.2	3.48999	0.2	7		34.1	27.1	-3.1	27.3	-7		0.864336	-0.11153	0.995383	31.7662	26.0595	0.508596	25.9872	1.08264		2.33384	1.04046	-3.6086	4.42169
LS-369	6.4	2.4		42.2	-9.8	20.6	22.8	115		46.2	-9.1	17.8	20	117		-4	-0.7	2.8	4.93254	2.8	-2		44.2	-9.4	19.2	21.4	116		0.326601	-0.775296	0.973826	44.4262	-10.5588	22.418	24.6677	115		-0.226162	1.1588	-3.21797	3.42773
LS-370	7.7	3.7		37.7	-7.2	13.9	15.6	117		41	-7.4	16	17.6	115		-3.3	0.2	-2.1	3.91663	-2	2		39.4	-7.3	14.9	16.6	116		0.650707	-0.884447	0.99506	36.2525	-5.99756	12.0053	13.6917	116.85		3.1475	-1.30244	2.89466	4.47014
LS-371	8	3.6		30.7	-4.8	7.3	8.8	123		44.8	-9	19.6	21.6	115		-14.1	4.2	-12.3	19.1765	-12.8	8		37.7	-6.9	13.5	15.1	117		0.634604	-0.900457	0.995114	36.6167	-6.94432	12.6408	14.6203	118.74		1.08328	0.0443188	0.859204	1.38336
LS-372	6.2	6.5		27.2	4.4	1.5	4.7	19		31.1	6.3	4	7.5	32		-3.9	-1.9	-2.5	5.007	-2.8	-13		29.2	5.4	2.8	6.1	27		0.929131	-0.773734	0.999397	29.7129	4.71833	1.93067	5.00132	22.4211		-0.512894	0.681668	0.869326	1.21797
LS-373	6.1	6.8		27.2	5.6	3.8	6.7	34		30.5	6.8	0.9	6.8	7		-3.3	-1.2	2.9	4.55412	-0.1	27		28.8	6.2	2.3	6.6	21		0.941003	-0.764316	0.999529	29.4385	5.33727	1.47533	5.50918	16.1481		-0.638475	0.862727	0.824666	1.35352
LS-374	7.1	3		40.6	-10.9	24.7	27	114		41.7	-8.7	16.2	18.4	118		-1.1	-2.2	8.5	8.84873	8.6	-4		41.2	-9.8	20.5	22.7	116		0.494877	-0.841818	0.988266	40.0908	-8.45756	17.0683	18.7841	116.235		1.10921	-1.34244	3.43172	3.84827
LS-375	5.5	2.1		43.4	-10.3	20.8	23.2	116		50.1	-8.6	25.6	27	109		-6.7	-1.7	-4.8	8.41546	-3.8	7		46.7	-9.5	23.2	25	112		0.224821	-0.658318	0.952923	47.4024	-9.43172	25.2243	27.0169	110.287		-0.702398	-0.0682803	-2.02428	2.14377
LS-376	3.3	1		62.9	-6.2	32.7	33.3	101		63.1	-9	43	43.9	102		-0.2	2.8	-10.3	10.6757	-10.6	-1		63	-7.6	37.8	38.6	101		-0.157254	-0.187628	0.744204	61.8403	-6.97493	35.4848	36.27	101.601		1.15969	-0.625067	2.3152	2.66378
LS-377	4.6	1.4		52.3	-12.8	37.4	39.5	109		59.1	-10.4	27.9	29.8	111		-6.8	-2.4	9.5	11.9269	9.7	-2		55.7	-11.6	32.6	34.6	110		-0.00996067	-0.494037	0.880009	54.813	-11.0434	32.2561	34.446	109.333		0.887021	-0.556562	0.343901	1.1022
LS-378	7.2	3.5		30.4	-4.9	10.3	11.4	115		45.2	-7.2	15.6	17.2	115		-14.8	2.3	-5.3	15.8877	-5.8	0		37.8	-6	13	14.3	115		0.607249	-0.851086	0.992903	37.3437	-5.94338	13.2996	14.401	113.768		0.456287	-0.0566207	-0.299605	0.548787
LS-379	6.8	2.8		34	-6.5	13.6	15.1	116		46.9	-6.7	16.2	17.5	113		-12.9	0.2	-2.6	13.1609	-2.4	3		40.5	-6.6	14.9	16.3	114		0.441132	-0.816079	0.984299	41.4624	-8.95837	18.7528	20.2203	114.959		-0.962362	2.35837	-3.85282	4.61869
LS-380	4.6	2.8		37.1	6.3	10.5	12.2	59		49.2	-1.9	18.4	18.5	96		-12.1	8.2	-7.9	16.6151	-6.3	-37		43.1	2.2	14.4	14.6	81		0.413175	-0.506689	0.966344	42.7681	0.71448	17.9971	17.6114	87.3675		0.331931	1.48552	-3.5971	3.9059
LS-381	6.9	5.9		28.4	2.4	2.5	3.5	46		33.8	1.1	6.3	6.4	81		-5.4	1.3	-3.8	6.72978	-2.9	-35		31.1	1.7	4.4	4.7	68		0.89963	-0.836382	0.999171	30.3662	1.81912	3.27691	3.82222	60.0893		0.733815	-0.119125	1.12309	1.34685
LS-382	6.1	2.5		36.6	-10	19	21.5	118		51.2	-8.5	20.2	22	113		-14.6	-1.5	-1.2	14.7258	-0.5	5		43.9	-9.3	19.6	21.7	115		0.350886	-0.741891	0.973535	43.8882	-8.81378	21.4087	23.6861	112.991		0.0118253	-0.486218	-1.80875	1.873
LS-383	7.5	3.2		34	-7.7	13.1	15.2	120		41.3	-7.4	15.9	17.6	115		-7.3	-0.3	-2.8	7.82432	-2.4	5		37.6	-7.6	14.5	16.4	118		0.546177	-0.870821	0.991536	38.7915	-8.14499	15.4843	17.0691	117.642		-1.19154	0.544989	-0.984253	1.63876
LS-384	6.2	2.5		37	-9.6	20.8	23	115		49.5	-8.1	19.5	21.2	113		-12.5	-1.5	1.3	12.6566	1.8	2		43.2	-8.9	20.2	22.1	114		0.352249	-0.753645	0.974435	43.8261	-9.16917	21.4274	23.5779	113.118		-0.626115	0.269166	-1.22741	1.40393
LS-385	5.4	3.7		33.9	1.7	8.3	8.5	79		37	2.6	10.1	10.4	76		-3.1	-0.9	-1.8	3.69594	-1.9	3		35.4	2.1	9.2	9.4	77		0.629608	-0.654117	0.988966	37.0501	1.35688	11.4581	11.2911	80.8205		-1.65006	0.743124	-2.2581	2.89378
LS-386	8.4	4.6		33.4	-4.7	5.8	7.5	129		33.4	-5.1	8.2	9.7	122		0	0.4	-2.4	2.43311	-2.2	7		33.4	-4.9	7	8.6	125		0.791824	-0.920663	0.998339	32.8498	-3.75017	7.4051	8.34139	117.206		0.550236	-1.14983	-0.405103	1.33753
LS-387	6.1	6.6		27	5.2	4.2	6.7	39		31.2	6.6	1.9	6.9	16		-4.2	-1.4	2.3	4.98899	-0.2	23		29.1	5.9	3	6.6	27		0.93319	-0.763312	0.999432	29.6241	5.17994	1.73557	5.45573	18.9752		-0.524105	0.720059	1.26443	1.5466
LS-388	3.1	1		60.4	-5.5	33.1	33.5	99		73	-4.8	39.9	40.2	97		-12.6	-0.7	-6.8	14.3349	-6.7	2		66.7	-5.1	36.5	36.8	98		-0.160285	-0.135699	0.728145	62.3456	-5.5985	35.2913	35.7956	99.3396		4.35442	0.498501	1.20873	4.54648
LS-389	5.3	3.4		36.5	0.2	9.2	9.2	89		38.3	1.4	11.9	12	83		-1.8	-1.2	-2.7	3.45977	-2.8	6		37.4	0.8	10.5	10.6	86		0.56688	-0.636446	0.98488	38.6291	0.354617	13.4923	13.7131	89.5821		-1.22914	0.445383	-2.99231	3.26543
LS-390	6.4	7.4		24.9	3.6	0.3	3.6	5		26.8	6.5	1.9	6.7	17		-1.9	-2.9	-1.6	3.81838	-3.1	-12		25.8	5	1.1	5.1	13		0.95985	-0.798243	0.999759	28.9699	4.62217	1.01996	4.80784	11.7614		-3.16991	0.377826	0.0800376	3.19335
LS-391	2.8	6		30.1	29.1	2.2	29.2	4		32.3	26.2	2.8	26.4	6		-2.2	2.9	-0.6	3.68917	2.8	-2		31.2	27.7	2.5	27.8	5		0.893423	-0.11629	0.996828	31.0474	26.6337	-0.453811	26.3061	-0.901284		0.152571	1.06631	2.95381	3.14409
LS-392	4.3	5.4		31.9	14.8	1	14.8	4		33.2	9.3	7.2	11.8	38		-1.3	5.5	-6.2	8.38928	3	-34		32.5	12.1	4.1	12.7	19		0.853624	-0.469639	0.996705	31.7459	13.3867	2.8335	13.8193	11.8757		0.754128	-1.28672	1.2665	1.95662
LS-393	6	6.7		25.9	2.7	-0.2	2.7	-5		28.3	7.3	2	7.6	15		-2.4	-4.6	-2.2	5.6356	-4.9	-20		27.1	5	0.9	5.1	10		0.937025	-0.752476	0.999464	29.5409	5.65038	1.54585	5.71112	15.3282		-2.4409	-0.650384	-0.645849	2.60731
LS-394	5.4	3.3		34.9	0.5	10.9	10.9	88		39.7	0	12	12	90		-4.8	0.5	-1.1	4.94975	-1.1	-2		37.3	0.2	11.5	11.5	89		0.545792	-0.65135	0.983969	39.1346	-0.696295	14.2906	14.3927	92.249		-1.83462	0.896295	-2.79057	3.45781
LS-395	7.9	4		35.6	-5.9	11.9	13.3	116		40.7	-7.1	14.3	16	116		-5.1	1.2	-2.4	5.76281	-2.7	0		38.2	-6.5	13.1	14.7	116		0.704375	-0.896242	0.996524	34.9543	-5.06934	10.2452	11.3684	116.519		3.24569	-1.43066	2.85484	4.55318
LS-396	7	3		36.4	-8.6	17.2	19.2	116		47.6	-7.6	17.4	19	113		-11.2	-1	-0.2	11.2463	0.2	3		42	-8.1	17.3	19.1	115		0.493702	-0.833872	0.987849	40.1339	-8.21925	17.0644	18.4791	115.343		1.86613	0.119253	0.23555	1.88471
LS-397	5.5	4.1		25.5	7	4.9	8.6	35		46.5	-3.4	15.4	15.8	102		-21	10.4	-10.5	25.679	-7.2	-67		36	1.8	10.2	10.4	80		0.70174	-0.671765	0.992672	35.2608	2.58037	9.10357	9.6218	73.9234		0.739212	-0.780369	1.09643	1.53544
LS-398	7.4	3.6		38.4	-6.9	13.4	15.1	117		41.6	-7.6	16.5	18.2	115		-3.2	0.7	-3.1	4.50999	-3.1	2		40	-7.3	15	16.6	116		0.629	-0.86544	0.993974	36.7993	-5.88925	12.639	14.3359	115.478		3.20069	-1.41075	2.36103	4.22008
LS-399	2.5	5.6		31.2	23.2	-3.8	23.5	-9		36.2	31.3	1.4	31.4	3		-5	-8.1	-5.2	10.8467	-7.9	-12		33.7	27.3	-1.2	27.3	-3		0.863151	-0.0319805	0.994872	31.8593	28.7832	0.113226	28.3099	0.436346		1.84065	-1.48315	-1.31323	2.70413
LS-400	6	2.4		40.2	-9.6	21.7	23.7	114		47.6	-8.9	20.7	22.5	113		-7.4	-0.7	1	7.5	1.2	1		43.9	-9.2	21.2	23.1	113		0.321034	-0.729097	0.969943	44.6836	-9.17476	22.3515	24.7023	112.452		-0.783577	-0.0252383	-1.15154	1.39308
LS-401	6	2.3		40	-9.3	19.1	21.3	116		43.5	-8.9	20.3	22.2	114		-3.5	-0.4	-1.2	3.72156	-0.9	2		41.7	-9.1	19.7	21.7	115		0.291953	-0.728532	0.967029	45.436	-9.92687	23.3355	25.1488	113.143		-3.73597	0.826872	-3.63555	5.27811
LS-402	5	1.6		47.7	-12.2	35	37.1	109		54	-9.4	23.6	25.4	112		-6.3	-2.8	11.4	13.3225	11.7	-3		50.8	-10.8	29.3	31.2	110		0.0603832	-0.571987	0.912113	52.3181	-11.3326	30.3145	32.1435	110.038		-1.5181	0.532555	-1.01445	1.90193
LS-403	6	2.5		36.5	-7.6	14.4	16.3	118		45	-8.1	22.6	24	110		-8.5	0.5	-8.2	11.8212	-7.7	8		40.7	-7.9	18.5	20.1	113		0.349522	-0.729662	0.972603	43.9514	-8.44264	21.3875	23.4568	111.827		-3.25136	0.542643	-2.88751	4.38219
LS-404	7.5	2.7		41.6	-9.4	19	21.2	116		44.7	-9.5	18.4	20.7	117		-3.1	0.1	0.6	3.15911	0.5	-1		43.2	-9.4	18.7	20.9	117		0.423885	-0.869356	0.986491	41.7754	-11.1806	19.6328	22.6942	119.613		1.42463	1.7806	-0.932803	2.46379
LS-405	4.3	7.1		25	13.6	0.8	13.6	3		29.1	16.3	2.1	16.4	7		-4.1	-2.7	-1.3	5.07839	-2.8	-4		27.1	15	1.4	15	5		0.948343	-0.48546	0.999333	29.4569	15.1995	-0.300324	15.027	-1.0136		-2.35693	-0.199465	1.70032	2.91307
LS-406	5.4	5.8		25.7	5.4	3.5	6.4	33		35.3	7.3	3.7	8.2	27		-9.6	-1.9	-0.2	9.78826	-1.8	6		30.5	6.3	3.6	7.3	30		0.888521	-0.668364	0.99846	30.7549	7.37042	2.73496	8.05051	19.1866		-0.254938	-1.07042	0.865037	1.39967
LS-407	8	3.8		35.6	-7.1	15.4	17	115		39.3	-7.1	13.1	14.9	118		-3.7	0	2.3	4.3566	2.1	-3		37.5	-7.1	14.3	16	116		0.6714	-0.900912	0.99595	35.7359	-6.04651	11.3921	12.7779	117.955		1.76407	-1.05349	2.90787	3.56055
LS-408	0.7	0.1		84.4	-5.3	39.1	39.5	98		84.8	-5.1	36.2	36.6	98		-0.4	-0.2	2.9	2.93428	2.9	0		84.6	-5.2	37.6	38	98		-0.452537	0.473324	0.0807199	85.7042	-5.81944	41.3973	41.4661	97.4007		-1.10424	0.619442	-3.79725	4.00277
LS-409	6.2	2.4		41.9	-9.3	20.6	22.6	114		45	-8.8	17.3	19.4	117		-3.1	-0.5	3.3	4.55522	3.2	-3		43.5	-9	19	21	115		0.32382	-0.753124	0.971951	44.5525	-9.89746	22.3898	24.0473	113.424		-1.05254	0.897462	-3.38979	3.66114
LS-410	3.6	1.2		59	-8.3	42.9	43.7	101		61.8	-6.5	33.1	33.7	101		-2.8	-1.8	9.8	10.3499	10	0		60.4	-7.4	38	38.7	101		-0.0894667	-0.265758	0.802804	58.7451	-6.74853	33.6518	34.2369	100.994		1.65493	-0.651468	4.34823	4.69791
LS-411	4.6	1.3		56.2	-15.1	35.6	38.7	113		56.6	-14.8	38.9	41.6	111		-0.4	-0.3	-3.3	3.33766	-2.9	2		56.4	-14.9	37.3	40.1	112		-0.0420358	-0.493125	0.868956	55.8383	-12.0357	33.3337	35.938	110.186		0.561717	-2.86427	3.96627	4.92452
LS-412	6.4	3		33.7	-4.6	14.5	15.2	108		47.6	-7.1	15.5	17.1	115		-13.9	2.5	-1	14.1584	-1.9	-7		40.7	-5.9	15	16.1	111		0.486615	-0.778166	0.985025	40.4068	-6.51859	16.9985	18.2421	110.682		0.293241	0.618589	-1.99854	2.11254
LS-413	5.2	6.1		24.5	6.4	2.4	6.8	21		35.2	7.9	3.3	8.5	23		-10.7	-1.5	-0.9	10.842	-1.7	-2		29.9	7.1	2.8	7.7	22		0.906592	-0.639933	0.998754	30.3443	8.80427	1.96485	8.84376	13.4634		-0.444288	-1.70427	0.835151	1.94921
LS-414	7.3	3.3		33.8	-7.3	14.2	16	117		43.2	-7.2	15.4	17	115		-9.4	-0.1	-1.2	9.47681	-1	2		38.5	-7.2	14.8	16.5	116		0.566196	-0.857636	0.991734	38.3276	-7.19546	14.7312	16.6187	115.903		0.172402	-0.00453537	0.0688251	0.185688
LS-415	6.8	3.1		28.3	-8	13.3	15.6	121		44.9	-8.4	18	19.9	115		-16.6	0.4	-4.7	17.2572	-4.3	6		36.6	-8.2	15.7	17.7	118		0.515311	-0.817284	0.988134	39.6329	-7.11094	16.2388	17.867	113.855		-3.03292	-1.08906	-0.538753	3.26725
LS-416	6.5	3.2		35.4	-5.8	11.2	12.6	117		45.4	-6	20.9	21.7	106		-10	0.2	-9.7	13.9331	-9.1	11		40.4	-5.9	16.1	17.1	110		0.535175	-0.78938	0.988001	39.1906	-5.66113	15.4102	16.402	110.156		1.20936	-0.238865	0.689841	1.41262
LS-417	5.8	2		39.7	-12.5	27.6	30.3	114		50.1	-10	22	24.1	114		-10.4	-2.5	5.6	12.0735	6.2	0		44.9	-11.2	24.8	27.2	114		0.198617	-0.700682	0.953435	47.9738	-11.5297	26.348	28.524	113.489		-3.07376	0.32975	-1.54797	3.4573
LS-418	5.3	2.1		46.4	-7.9	28.7	29.7	105		53.3	-7.8	26	27.1	107		-6.9	-0.1	2.7	7.41013	2.6	-2		49.9	-7.8	27.3	28.4	106		0.221867	-0.627028	0.949589	47.5752	-8.49	25.151	27.0937	108.928		2.32477	0.689999	2.14902	3.2402
LS-419	5.6	6.2		26.1	4.1	1.1	4.2	15		30.2	8.5	3.3	9.1	21		-4.1	-4.4	-2.2	6.40391	-4.9	-6		28.2	6.3	2.2	6.7	19		0.913184	-0.699305	0.999014	30.1444	6.9077	2.06565	7.06596	17.609		-1.9444	-0.607701	0.134351	2.04158
LS-420	3.2	1.7		51.7	8.5	19.5	21.3	66		52.4	1.6	29.1	29.2	87		-0.7	6.9	-9.6	11.8431	-7.9	-21		52	5.1	24.3	24.9	78		0.0644832	-0.169983	0.854159	53.9326	1.45624	27.9302	28.4223	87.8895		-1.93259	3.64376	-3.6302	5.49457
LS-421	3.5	6.7		27.9	20.7	1.4	20.7	4		31.3	19	2	19.1	6		-3.4	1.7	-0.6	3.84838	1.6	-2		29.6	19.8	1.7	19.9	5		0.932107	-0.302197	0.998714	29.9733	21.1577	-0.751198	21.2447	-2.12073		-0.373286	-1.3577	2.4512	2.82685
LS-422	4.1	7.6		25	13.3	-0.3	13.3	-1		27.6	16.9	-1.4	16.9	-5		-2.6	-3.6	1.1	4.57493	-3.6	4		26.3	15.1	-0.9	15.1	-3		0.962028	-0.448479	0.999553	29.1563	16.822	-0.968079	16.6446	-3.3135		-2.85625	-1.72204	0.0680789	3.3359
LS-423	6.3	2.8		41.6	-6.6	14.6	16	114		44.8	-8	18.9	20.5	113		-3.2	1.4	-4.3	5.53986	-4.5	1		43.2	-7.3	16.8	18.3	114		0.43485	-0.766433	0.981317	41.7163	-7.45212	18.6926	19.785	111.819		1.48367	0.152115	-1.89257	2.40961
LS-424	5.3	6.6		25.7	9.3	0.2	9.3	1		38.3	7.9	3.9	8.8	26		-12.6	1.4	-3.7	13.2064	0.5	-25		32	8.6	2	8.8	13		0.931565	-0.658838	0.999248	29.736	8.76596	1.21907	8.59702	8.62334		2.26402	-0.165962	0.780933	2.40066
LS-425	5.4	2.1		43.3	-10.2	29.9	31.6	109		48.7	-10.5	29.2	31	110		-5.4	0.3	0.7	5.45344	0.6	-1		46	-10.3	29.5	31.3	109		0.223344	-0.642941	0.951284	47.4879	-8.96955	25.1891	27.35	110.135		-1.48793	-1.33045	4.3109	4.75056
LS-426	8.3	5.1		29.5	-3.7	5.7	6.8	123		39.4	-6.6	12.8	14.4	117		-9.9	2.9	-7.1	12.5232	-7.6	6		34.5	-5.2	9.2	10.6	119		0.844094	-0.917457	0.998924	31.6161	-2.35418	5.60973	6.28135	113.491		2.88393	-2.84582	3.59027	5.41348
LS-427	4.7	3.9		32.2	9.8	5.3	11.2	28		43.2	2.6	11.7	12	77		-11	7.2	-6.4	14.6219	-0.8	-49		37.7	6.2	8.5	10.5	54		0.660716	-0.535764	0.988317	36.418	6.2112	9.75169	11.6872	56.4242		1.28204	-0.0112048	-1.25169	1.79178
LS-428	4.1	1.2		51	-13.2	38.5	40.7	109		58.5	-10.5	31.1	32.8	109		-7.5	-2.7	7.4	10.8766	7.9	0		54.7	-11.9	34.8	36.8	109		-0.0817505	-0.38476	0.831853	57.7622	-10.0549	34.063	35.1873	106.462		-3.06225	-1.8451	0.736979	3.65033
LS-429	5.8	6.4		25.4	6.1	-0.7	6.1	-7		25.9	4.5	0.8	4.6	10		-0.5	1.6	-1.5	2.24944	1.5	-17		25.6	5.3	0	5.3	0		0.923701	-0.726694	0.999238	29.8749	6.21697	1.85788	6.47185	16.6004		-4.27492	-0.916968	-1.85788	4.75052
LS-430	3.5	2.1		45.4	9.4	25.1	26.8	70		58.8	-0.5	22.7	22.7	91		-13.4	9.9	2.4	16.8324	4.1	-21		52.1	4.4	23.9	24.3	80		0.195102	-0.250997	0.907286	49.5038	2.99046	23.9711	24.5991	84.7642		2.59621	1.40954	-0.0710988	2.95502
LS-431	7.6	3.5		27.4	-9.2	15.4	18	121		44.2	-6.9	16.2	17.7	113		-16.8	-2.3	-0.8	16.9756	0.3	8		35.8	-8.1	15.8	17.8	117		0.611159	-0.87795	0.993829	37.2115	-6.76113	13.3143	15.0993	116.961		-1.41145	-1.33887	2.48573	3.15652
LS-432	4.3	5.6		31.1	15.6	1.6	15.7	6		33.4	6.8	3.9	7.8	30		-2.3	8.8	-2.3	9.3819	7.9	-24		32.3	11.2	2.7	11.5	14		0.870116	-0.471517	0.997269	31.3453	13.7352	2.28312	13.7046	10.2008		0.954748	-2.53518	0.41688	2.74089
LS-433	2.8	6.1		30.7	27.1	-3.2	27.3	-7		31.4	26.6	-2.8	26.8	-6		-0.7	0.5	-0.4	0.948683	0.5	-1		31.1	26.9	-3	27.1	-6		0.899718	-0.117479	0.997112	30.8925	26.7518	-0.661241	26.9919	-1.48927		0.207512	0.148204	-2.33876	2.35262
LS-434	4.4	7.3		25.3	14.7	2.1	14.9	8		29.5	15.4	0.8	15.4	3		-4.2	-0.7	1.3	4.45197	-0.5	5		27.4	15.1	1.5	15.1	6		0.954564	-0.507371	0.999466	29.2937	14.5925	-0.391976	14.3798	-1.48389		-1.89372	0.50746	1.89198	2.72457
LS-435	5.8	4.2		28.3	6.1	3.2	6.8	28		43.7	-3.9	15.8	16.3	104		-15.4	10	-12.6	22.2693	-9.5	-76		36	1.1	9.5	9.5	84		0.719922	-0.713934	0.993991	34.7751	1.58679	8.71674	8.74609	79.2104		1.22488	-0.486786	0.783256	1.53322
LS-436	6.4	6.4		25.1	2.2	-0.5	2.3	-13		30.3	6.5	3.1	7.2	25		-5.2	-4.3	-3.6	7.64788	-4.9	-38		27.7	4.4	1.3	4.5	16		0.925059	-0.793827	0.999383	29.7951	3.92087	2.17914	4.37124	30.9755		-2.09506	0.479134	-0.879139	2.32201
LS-437	7.3	5.3		27.4	-0.2	3.7	3.7	94		29.9	1.2	2.7	2.9	67		-2.5	-1.4	1	3.0348	0.8	27		28.6	0.5	3.2	3.2	82		0.85752	-0.863882	0.998735	31.3427	-0.170433	4.85967	4.86068	91.4296		-2.74267	0.670433	-1.65967	3.2751
LS-438	6.9	6.5		26.1	1	2.1	2.4	64		30	3.8	0.5	3.9	8		-3.9	-2.8	1.6	5.06063	-1.5	56		28.1	2.4	1.3	2.8	28		0.930603	-0.838542	0.999529	29.6322	2.5055	2.23528	3.33344	43.6778		-1.53221	-0.105498	-0.935276	1.79821
LS-439	3.8	1		57.1	-11.4	37.8	39.4	107		58.2	-12.1	39.6	41.4	107		-1.1	0.7	-1.8	2.22261	-2	0		57.7	-11.7	38.7	40.4	107		-0.149664	-0.312415	0.780837	60.6677	-10.3182	35.9379	37.0087	105.899		-2.96772	-1.38181	2.76209	4.28321
LS-440	6	6.4		23.6	2.7	0.5	2.7	12		33.3	7.7	1.9	7.9	14		-9.7	-5	-1.4	11.0023	-5.2	-2		28.5	5.2	1.2	5.3	14		0.924156	-0.750903	0.99929	29.8469	5.38811	1.9749	5.55762	21.4778		-1.34694	-0.188113	-0.774901	1.56528
LS-441	3.7	1.3		59.1	-7.4	43.2	43.9	100		61.8	-7.1	33.6	34.4	102		-2.7	-0.3	9.6	9.97697	9.5	-2		60.5	-7.2	38.4	39.1	101		-0.0559937	-0.291466	0.824589	57.4033	-6.34716	32.6706	33.7947	101.767		3.09668	-0.852845	5.72938	6.5683
LS-442	5.5	2.1		44.5	-10	29.7	31.4	109		46.3	-10.3	26.8	28.8	111		-1.8	0.3	2.9	3.42637	2.6	-2		45.4	-10.2	28.3	30.1	110		0.224821	-0.658318	0.952923	47.4024	-9.43172	25.2243	27.3358	110.908		-2.0024	-0.76828	3.07572	3.74965
LS-443	4.9	1.6		49.3	-11.8	29.4	31.7	112		56.1	-11.2	31.5	33.4	110		-6.8	-0.6	-2.1	7.14213	-1.7	2		52.7	-11.5	30.4	32.5	111		0.0588341	-0.55377	0.909118	52.441	-10.8034	30.2651	32.7028	110.164		0.25904	-0.696644	0.134852	0.75538
LS-444	5.9	2.2		43.5	-9.3	25.3	27	110		47.8	-9.5	23.8	25.6	112		-4.3	0.2	1.5	4.55851	1.4	-2		45.6	-9.4	24.6	26.3	111		0.260874	-0.715185	0.962572	46.282	-10.3176	24.3164	26.7123	112.876		-0.681992	0.917559	0.283609	1.17791
LS-445	5.7	3.3		32.5	-4.9	14.1	14.9	109		41.4	-4.9	15.2	16	108		-8.9	0	-1.1	8.96772	-1.1	1		36.9	-4.9	14.6	15.4	108		0.549058	-0.695042	0.985559	38.9897	-2.09974	14.4198	14.3657	97.4622		-2.08973	-2.80026	0.180241	3.4987
LS-446	5.2	1.8		45.8	-11.4	32.7	34.6	109		54.9	-10.1	29.1	30.8	109		-9.1	-1.3	3.6	9.87218	3.8	0		50.3	-10.7	30.9	32.7	109		0.127075	-0.6083	0.931424	50.2548	-10.546	28.2593	30.575	110.604		0.0451687	-0.154038	2.64072	2.64559
LS-447	8.5	4.3		33.3	-5.5	6.4	8.5	131		41.1	-7.1	14.7	16.3	116		-7.8	1.6	-8.3	11.5017	-7.8	15		37.2	-6.3	10.5	12.3	121		0.75374	-0.924102	0.997874	33.7489	-4.80646	8.71922	9.85407	118.612		3.45115	-1.49354	1.78078	4.1608
LS-448	5.8	2.9		35.2	-2.7	12.3	12.6	102		44.7	-5.6	21.4	22.1	105		-9.5	2.9	-9.1	13.4711	-9.5	-3		40	-4.2	16.9	17.4	104		0.454366	-0.706163	0.97975	41.3394	-4.91796	17.6976	18.0227	105.163		-1.33939	0.71796	-0.797616	1.71628
LS-449	7.3	5.4		25.7	1.1	3.2	3.3	71		30.6	0.4	3	3	82		-4.9	0.7	0.2	4.95379	0.3	-11		28.2	0.8	3.1	3.1	76		0.865785	-0.864188	0.998848	31.1465	0.0225388	4.58025	4.57613	88.8832		-2.94654	0.777461	-1.48025	3.38787
LS-450	4.6	2.9		31.3	7.2	10.6	12.8	56		53.1	-4.5	19.5	20	103		-21.8	11.7	-8.9	26.2933	-7.2	-47		42.2	1.4	15	15.1	85		0.439437	-0.507585	0.969318	42.0798	1.38785	17.1108	17.5281	87.2459		0.120179	0.0121465	-2.11084	2.11429
LS-451	5.3	4.2		28.5	6	4.2	7.3	35		40.9	-0.1	11.7	11.7	91		-12.4	6.1	-7.5	15.7232	-4.4	-56		34.7	2.9	8	8.5	70		0.716157	-0.642149	0.992844	34.9393	3.96384	8.45117	9.3061	66.8131		-0.239314	-1.06384	-0.45117	1.18008
LS-452	2.7	0.5		69.3	-11.1	42.9	44.3	104		77.9	-7.7	32.8	33.7	103		-8.6	-3.4	10.1	13.6942	10.6	1		73.6	-9.4	37.9	39	104		-0.317078	-0.0238362	0.550854	70.4992	-9.43435	39.8753	41.2548	103.851		3.10084	0.0343527	-1.97535	3.67673
LS-453	6.4	2.4		42.2	-9.9	20.2	22.5	116		44.7	-9	17.7	19.8	117		-2.5	-0.9	2.5	3.64829	2.7	-1		43.4	-9.5	18.9	21.1	117		0.326601	-0.775296	0.973826	44.4262	-10.5588	22.418	24.5861	115.279		-1.02616	1.0588	-3.51797	3.81447
LS-454	4.5	1.3		55.4	-12	37.9	39.7	108		56.8	-11.6	34.1	36	109		-1.4	-0.4	3.8	4.0694	3.7	-1		56.1	-11.8	36	37.9	108		-0.0435876	-0.472678	0.864596	55.9967	-11.4592	33.2712	35.3283	109.218		0.10328	-0.34079	2.72876	2.75189
LS-455	6.4	3.2		37	-6.5	15.2	16.5	113		42.7	-5.5	13.8	14.8	112		-5.7	-1	1.4	5.95399	1.7	1		39.8	-6	14.5	15.7	112		0.534065	-0.779115	0.987576	39.234	-5.34093	15.3914	15.9776	108.674		0.566009	-0.659074	-0.891439	1.24475
LS-456	1.2	0.1		82.7	-6.7	40.7	41.3	99		84.3	-5.3	35.2	35.6	98		-1.6	-1.4	5.5	5.89661	5.7	1		83.5	-6	38	38.4	99		-0.446334	0.36358	0.16699	83.3376	-7.57986	41.8539	42.0611	99.3451		0.162371	1.57986	-3.85391	4.16833
LS-457	5.9	7.7		21.2	5.6	-0.4	5.6	-4		32.6	8.1	0	8.1	0		-11.4	-2.5	-0.4	11.6778	-2.5	-4		26.9	6.8	-0.2	6.8	-2		0.966255	-0.746068	0.999783	28.8543	6.5912	0.516594	6.68882	4.56161		-1.95428	0.208796	-0.716594	2.09196
LS-458	6.3	2.6		35.9	-9.5	22.9	24.8	113		54.3	-4.8	14.6	15.3	108		-18.4	-4.7	8.3	20.7253	9.5	5		45.1	-7.2	18.7	20	111		0.381371	-0.765437	0.977496	43.0616	-8.80282	20.5035	22.0128	112.718		2.03836	1.60282	-1.80355	3.1586
LS-459	6.2	2.4		40.1	-9.4	21.6	23.6	113		48.4	-9.1	21.9	23.8	113		-8.3	-0.3	-0.3	8.31084	-0.2	0		44.2	-9.2	21.8	23.7	113		0.32382	-0.753124	0.971951	44.5525	-9.89746	22.3898	23.9533	113.634		-0.352542	0.697462	-0.589787	0.979075
LS-460	5.7	5.6		25.1	4.9	1.5	5.2	16		35	5.6	5.5	7.9	44		-9.9	-0.7	-4	10.7005	-2.7	-28		30.1	5.3	3.5	6.3	33		0.875304	-0.709101	0.998328	31.04	5.63063	3.40743	6.44015	32.718		-0.940025	-0.330631	0.0925677	1.00077
LS-461	4.8	1.6		51.7	-11.9	33.2	35.3	110		53.3	-11	29.2	31.2	111		-1.6	-0.9	4	4.40114	4.1	-1		52.5	-11.4	31.2	33.2	110		0.0572847	-0.535007	0.906027	52.5666	-10.2573	30.2128	32.429	109.138		-0.0666096	-1.14267	0.987211	1.51153
LS-462	3.3	1.6		53	6.8	22.2	23.2	73		53.4	2.7	29	29.1	85		-0.4	4.1	-6.8	7.95047	-5.9	-12		53.2	4.7	25.6	26	80		0.0340148	-0.194598	0.845987	54.8317	-0.320333	29.0951	29.2542	90.8444		-1.63168	5.02033	-3.49508	6.33101
LS-463	6.3	2.6		36.3	-6.4	12.1	13.7	118		51.3	-15.7	33.2	36.7	115		-15	9.3	-21.1	27.5082	-23	3		43.8	-11	22.7	25.2	116		0.381371	-0.765437	0.977496	43.0616	-8.80282	20.5035	22.4317	113.07		0.738357	-2.19718	2.19645	3.1933
LS-464	5.9	5.9		26.3	2.8	1.5	3.2	27		30.4	8	3.8	8.9	25		-4.1	-5.2	-2.3	7.00999	-5.7	2		28.4	5.4	2.6	6	26		0.896624	-0.736289	0.998824	30.5115	5.21571	2.83124	5.93362	28.986		-2.1115	0.184287	-0.231236	2.1321
LS-465	2.2	0.3		76.3	-8.1	39.9	40.7	101		79.2	-8.4	38.9	39.8	102		-2.9	0.3	1	3.08221	0.9	-1		77.8	-8.3	39.4	40.3	102		-0.380264	0.111447	0.411922	75.5258	-9.33368	41.1765	41.9108	102.25		2.27424	1.03368	-1.77652	3.0654
LS-466	0	0.3		85.5	-1.9	43.8	43.8	93		86.4	-2.2	42.9	43	93		-0.9	0.3	0.9	1.30767	0.8	0		85.9	-2.1	43.3	43.4	93		-0.409133	0.603486	0.0521159	85.489	-0.871825	39.1861	39.5334	92.1504		0.410985	-1.22818	4.11388	4.31293
LS-467	7.9	4.3		33.4	-4.7	7.3	8.7	123		40.2	-5.4	9.2	10.7	121		-6.8	0.7	-1.9	7.09507	-2	2		36.8	-5.1	8.2	9.7	122		0.749683	-0.896951	0.997377	33.874	-3.97287	8.7083	9.73499	114.63		2.92596	-1.12713	-0.508296	3.17648
LS-468	7.4	6.9		24.6	1	-0.9	1.4	-42		28.7	4.3	2.7	5.1	32		-4.1	-3.3	-3.6	6.37652	-3.7	-74		26.6	2.7	0.9	2.8	19		0.946707	-0.875089	0.999728	29.2267	1.63199	1.88754	2.48574	49.6604		-2.62674	1.06801	-0.987536	3.0026
LS-469	6.5	2.1		41.2	-9.6	22	24	114		49.8	-10.6	24.3	26.5	114		-8.6	1	-2.3	8.95824	-2.5	0		45.5	-10.1	23.2	25.3	114		0.239529	-0.784329	0.966616	46.6341	-13.1499	25.4241	28.8426	117.621		-1.13408	3.04992	-2.22405	3.94139
LS-470	6.4	5.8		29.4	1.6	4.8	5.1	71		30.4	4	3	5	37		-1	-2.4	1.8	3.16228	0.1	34		29.9	2.8	3.9	4.8	54		0.89175	-0.791136	0.998916	30.5867	3.19365	3.29726	4.60916	46.2734		-0.686711	-0.393653	0.60274	0.994902
LS-471	5.5	3.6		25.6	6.9	6.1	9.2	41		49.3	-5.7	17.4	18.3	108		-23.7	12.6	-11.3	29.1228	-9.1	-67		37.4	0.6	11.7	11.7	87		0.610816	-0.668444	0.9883	37.4962	0.387273	12.1753	12.378	89.6257		-0.0962055	0.212727	-0.475306	0.529551
LS-472	4.6	0.8		63.8	-13.9	39.5	41.9	109		69.5	-15.7	37.5	40.7	113		-5.7	1.8	2	6.30317	1.2	-4		66.7	-14.8	38.5	41.2	111		-0.199833	-0.488549	0.798253	61.2892	-17.2742	38.622	42.2041	114.033		5.41083	2.47416	-0.122026	5.95092
LS-473	6.1	2.4		36.7	-9.9	21.5	23.7	115		49.9	-8.2	19.6	21.3	113		-13.2	-1.7	1.9	13.444	2.4	2		43.3	-9.1	20.6	22.5	114		0.322428	-0.741348	0.970964	44.6175	-9.54397	22.372	24.1612	113.302		-1.31746	0.443968	-1.77195	2.25225
LS-474	5.4	3.2		29.5	3.8	10.7	11.4	71		49.3	-5.8	18.1	19	108		-19.8	9.6	-7.4	23.2155	-7.6	-37		39.4	-1	14.4	14.5	94		0.522861	-0.650655	0.982403	39.7099	-1.26459	15.0657	15.0805	94.2302		-0.309856	0.264589	-0.665701	0.780498
LS-475	6.8	2.9		34	-7.4	16.1	17.8	115		44.8	-6.7	15	16.5	114		-10.8	-0.7	1.1	10.8784	1.3	1		39.4	-7.1	15.6	17.1	114		0.466615	-0.816482	0.985697	40.8319	-8.32152	17.8891	19.904	115.278		-1.43186	1.22152	-2.28913	2.96352
LS-476	6.2	2.6		36.1	-8.8	17.6	19.7	116		45	-7.2	17.8	19.2	112		-8.9	-1.6	-0.2	9.04489	0.5	4		40.6	-8	17.7	19.5	114		0.380042	-0.754166	0.976702	43.12	-8.46109	20.4865	22.3419	112.592		-2.51995	0.461091	-2.78648	3.78514
LS-477	6.3	5.8		24.2	2.1	0.8	2.3	20		40.2	1.5	6.7	6.9	77		-16	0.6	-5.9	17.0637	-4.6	-57		32.2	1.8	3.7	4.2	64		0.891431	-0.780947	0.998877	30.6019	3.53904	3.25232	4.80376	42.5398		1.59812	-1.73904	0.447676	2.40388
LS-478	5.8	2.4		44.2	-8.7	23.1	24.7	111		49.1	-9	21.4	23.2	113		-4.9	0.3	1.7	5.19519	1.5	-2		46.6	-8.9	22.2	23.9	112		0.318243	-0.703128	0.967795	44.8196	-8.38783	22.3027	24.4522	111.221		1.78045	-0.512169	-0.102749	1.8555
LS-479	6.5	3.3		34.6	-4.9	9.6	10.8	117		44.8	-6.4	22.9	23.8	105		-10.2	1.5	-13.3	16.828	-13	12		39.7	-5.6	16.3	17.2	109		0.557687	-0.789834	0.989072	38.6377	-5.10562	14.6476	15.7127	109.473		1.06228	-0.494384	1.65238	2.02564
LS-480	5.7	5.6		28.9	8.2	3.4	8.9	23		35.2	7.2	7.8	10.6	47		-6.3	1	-4.4	7.74919	-1.7	-24		32	7.7	5.6	9.5	36		0.875304	-0.709101	0.998328	31.04	5.63063	3.40743	6.49946	32.6389		0.959975	2.06937	2.19257	3.16405
LS-481	5.4	2.3		39.4	-7.6	25.4	26.5	107		51.5	-7.4	21.1	22.3	109		-12.1	-0.2	4.3	12.8429	4.2	-2		45.4	-7.5	23.2	24.4	108		0.283398	-0.644354	0.959465	45.8802	-7.37725	23.1601	24.3739	107.636		-0.480157	-0.122749	0.0398649	0.4972
LS-482	7.5	3.3		27.6	-7	9.9	12.1	125		50.7	-5.9	14.4	15.6	112		-23.1	-1.1	-4.5	23.5599	-3.5	13		39.1	-6.4	12.2	13.8	118		0.568305	-0.871112	0.992292	38.2555	-7.60005	14.7336	16.4781	117.432		0.844506	1.20005	-2.5336	2.92788
LS-483	6.3	4.2		33.4	2.2	7.6	7.9	74		35.5	-1.5	9.8	9.9	99		-2.1	3.7	-2.2	4.78957	-2	-25		34.4	0.4	8.7	8.7	88		0.723646	-0.773307	0.994955	34.6247	-0.364106	8.91568	9.01528	93.3634		-0.224719	0.764106	-0.215685	0.825152
LS-484	6.7	6.4		26.8	2.5	0.9	2.7	20		32.3	4.4	5.7	7.2	52		-5.5	-1.9	-4.8	7.54321	-4.5	-32		29.5	3.5	3.3	4.8	44		0.925729	-0.821593	0.999445	29.7594	2.97388	2.30832	3.67233	38.0961		-0.259448	0.526121	0.991679	1.15219
LS-485	7.1	3		36.3	-8.1	13.2	15.5	122		44.2	-7.3	17.1	18.6	113		-7.9	-0.8	-3.9	8.84647	-3.1	9		40.3	-7.7	15.2	17.1	117		0.494877	-0.841818	0.988266	40.0908	-8.45756	17.0683	18.8172	116.433		0.209215	0.757557	-1.86828	2.02686
LS-486	4.5	4.4		33.8	11.1	8.2	13.8	36		39.5	9.1	6.5	11.2	35		-5.7	2	1.7	6.27535	2.6	1		36.6	10.1	7.3	12.5	36		0.740449	-0.501185	0.992153	34.4825	9.43695	6.85289	11.6149	37.1811		2.11749	0.663051	0.447112	2.26347
LS-487	6.4	7.8		23.9	3.4	-1	3.6	-15		27.8	7.8	1.6	8	12		-3.9	-4.4	-2.6	6.42884	-4.4	-27		25.9	5.6	0.3	5.7	4		0.968801	-0.799986	0.999834	28.7577	4.78106	0.725031	4.75546	9.19057		-2.85774	0.818936	-0.425031	3.00299
LS-488	4.6	4.4		32	10.7	6.5	12.5	31		39.6	8.6	6.8	11	38		-7.6	2.1	-0.3	7.8905	1.5	-7		35.8	9.7	6.6	11.7	34		0.74115	-0.520887	0.992422	34.4463	8.77549	6.93703	11.1214	39.0324		1.35366	0.924511	-0.337032	1.67353
LS-489	6.7	2.9		34.9	-6.7	15.1	16.5	114		53.3	-7.3	17.3	18.8	113		-18.4	0.6	-2.2	18.5408	-2.3	1		44.1	-7	16.2	17.7	113		0.465398	-0.807396	0.985191	40.8789	-8.04664	17.8804	19.8116	114.214		3.22105	1.04664	-1.68043	3.7808
LS-490	7.8	3.6		35.3	-6.5	11.4	13.1	120		40.1	-7.1	15.3	16.9	115		-4.8	0.6	-3.9	6.21369	-3.8	5		37.7	-6.8	13.3	15	117		0.632744	-0.889868	0.99476	36.676	-6.62953	12.6459	14.1276	117.671		1.02396	-0.170471	0.654111	1.22695
LS-491	5.6	2.1		43.5	-10.7	28.7	30.7	110		50	-9.4	23.5	25.3	112		-6.5	-1.3	5.2	8.42496	5.4	-2		46.8	-10	26.1	28	111		0.226296	-0.673165	0.954509	47.3186	-9.87667	25.2566	27.1901	111.075		-0.518582	-0.123329	0.843445	0.997766
LS-492	0	0.4		77.7	-2.1	40.7	40.7	93		82.8	1.2	34	34	88		-5.1	-3.3	6.7	9.04378	6.7	5		80.3	-0.4	37.3	37.3	91		-0.382061	0.602719	0.098844	83.6921	0.790068	38.3057	38.4993	89.3568		-3.39206	-1.19007	-1.00568	3.73279
LS-493	5.2	2.1		44	-10	25.8	27.7	111		49.7	-7.2	21.7	22.9	108		-5.7	-2.8	4.1	7.5591	4.8	3		46.8	-8.6	23.8	25.3	110		0.220388	-0.610574	0.947837	47.6643	-7.99294	25.1099	26.9339	108.14		-0.864345	-0.607063	-1.30989	1.68268
LS-494	7.5	3.3		33.2	-7.5	13.5	15.4	119		41.3	-7	13.7	15.4	117		-8.1	-0.5	-0.2	8.11788	0	2		37.2	-7.2	13.6	15.4	118		0.568305	-0.871112	0.992292	38.2555	-7.60005	14.7336	16.4198	117.036		-1.05549	0.400053	-1.1336	1.59974
LS-495	6.4	4.8		32.1	1.2	5.6	5.8	77		35.3	0.8	9.7	9.7	85		-3.2	0.4	-4.1	5.21632	-3.9	-8		33.7	1	7.7	7.7	82		0.803853	-0.786583	0.997226	32.6854	1.17614	6.26135	6.45505	79.4567		1.0146	-0.176139	1.43865	1.76922
LS-496	4.7	0.8		55.4	-20.4	43.2	47.7	115		66.7	-19.1	39.2	43.6	116		-11.3	-1.3	4	12.0574	4.1	-1		61	-19.7	41.2	45.7	116		-0.19834	-0.508587	0.804526	61.0847	-17.7957	38.6858	42.512	114.717		-0.084736	-1.90429	2.51425	3.15514
LS-497	3.5	0.9		65.6	-10.2	35.3	36.7	106		67.6	-7.4	39.8	40.5	101		-2	-2.8	-4.5	5.6648	-3.8	5		66.6	-8.8	37.5	38.6	103		-0.185391	-0.237392	0.738832	62.5985	-9.50679	36.7102	37.6569	104.437		4.0015	0.706788	0.789834	4.13949
LS-498	6.1	2.7		40.5	-7.2	17.7	19.1	112		45.9	-7.6	18.1	19.6	113		-5.4	0.4	-0.4	5.42955	-0.5	-1		43.2	-7.4	17.9	19.4	113		0.405867	-0.742973	0.978021	42.4912	-7.41484	19.5477	20.6061	110.223		0.708849	0.0148445	-1.64766	1.79373
LS-499	6.3	3.6		37.3	-4.1	14.6	15.1	106		38.2	1	6.4	6.4	81		-0.9	-5.1	8.2	9.69845	8.7	25		37.8	-1.6	10.5	10.6	98		0.618554	-0.770383	0.99115	37.1768	-2.90323	12.4721	12.8297	103.159		0.623199	1.30323	-1.97206	2.44454
LS-500	5.6	2.1		39.8	-9.3	19.2	21.3	116		49.5	-10.3	27.9	29.8	110		-9.7	1	-8.7	13.0683	-8.5	6		44.7	-9.8	23.6	25.5	113		0.226296	-0.673165	0.954509	47.3186	-9.87667	25.2566	27.6398	111.428		-2.61858	0.0766706	-1.65655	3.09952
LS-501	5.7	2.8		37.7	-5.9	18.2	19.1	108		43.5	-3.8	18.5	18.9	102		-5.8	-2.1	-0.3	6.17576	0.2	6		40.6	-4.8	18.3	19	105		0.427255	-0.691913	0.976992	42.0509	-5.14323	18.5398	19.3997	105.834		-1.45095	0.343232	-0.239825	1.51016
LS-502	6.4	2.9		40.3	-6.8	16.3	17.6	113		43.5	-7.5	21.1	22.4	110		-3.2	0.7	-4.8	5.8112	-4.8	3		41.9	-7.2	18.7	20	111		0.461737	-0.77769	0.983561	41.0248	-7.1396	17.8412	19.213	112.188		0.875202	-0.0603986	0.858806	1.22767
LS-503	6.1	2.2		41.8	-10.2	20.7	23.1	116		50.3	-10.7	24.8	27	113		-8.5	0.5	-4.1	9.4504	-3.9	3		46.1	-10.4	22.7	25	115		0.263769	-0.74026	0.965063	46.1357	-11.0634	24.357	26.7703	114.579		-0.0356626	0.663371	-1.65703	1.78524
LS-504	4.3	7.3		27.3	16.9	1	16.9	4		28.4	16.1	1.6	16.2	6		-1.1	0.8	-0.6	1.48661	0.7	-2		27.9	16.5	1.3	16.5	5		0.954425	-0.487301	0.999447	29.3107	15.286	-0.497102	15.5735	-1.96596		-1.41074	1.21398	1.7971	2.58718
LS-505	5	3.6		37.1	0.6	9.4	9.5	86		38.9	4	12	12.7	72		-1.8	-3.4	-2.6	4.64327	-3.2	14		38	2.3	10.7	11	78		0.60592	-0.587987	0.986073	37.7195	3.01429	11.8999	12.1331	76.2226		0.280546	-0.714286	-1.19991	1.42433
LS-506	5.3	5.1		28.9	5.4	3.2	6.3	30		34.7	7.7	1.9	8	14		-5.8	-2.3	1.3	6.37338	-1.7	16		31.8	6.6	2.5	7.1	21		0.830146	-0.648481	0.996923	32.1703	6.60707	4.61096	8.2417	34.5933		-0.370285	-0.00706823	-2.11096	2.1432
LS-507	5.3	3.5		25.8	5.1	8.3	9.7	58		50.6	-5.5	18	18.8	107		-24.8	10.6	-9.7	28.6616	-9.1	-49		38.2	-0.2	13.1	13.1	91		0.588268	-0.637162	0.986227	38.0954	0.879766	12.7696	12.8077	85.4648		0.104597	-1.07977	0.330356	1.13401
LS-508	5.6	2.3		35.8	-10.5	24.8	27	113		50.7	-7.2	17.2	18.7	113		-14.9	-3.3	7.6	17.0488	8.3	0		43.3	-8.9	21	22.8	113		0.286255	-0.674481	0.962158	45.7263	-8.29506	23.2299	24.4425	109.653		-2.42632	-0.604943	-2.22988	3.35042
LS-509	6.4	3.6		34	-2.4	8.7	9.1	105		40.1	-2.4	14.3	14.5	100		-6.1	0	-5.6	8.2807	-5.4	5		37	-2.4	11.5	11.8	102		0.619513	-0.781003	0.991453	37.1398	-3.24217	12.4978	12.6054	104.33		-0.139786	0.84217	-0.997781	1.31315
LS-510	6.6	3.4		35.7	-5.5	14.1	15.1	111		44.9	-6.7	15.8	17.2	113		-9.2	1.2	-1.7	9.43239	-2.1	-2		40.3	-6.1	15	16.2	112		0.580438	-0.80009	0.990389	38.0665	-4.87939	13.9307	14.7305	109.44		2.23346	-1.22061	1.06927	2.76072
LS-511	6.8	6.6		25.8	2.9	0.1	2.9	1		31.8	4.4	5.6	7.1	52		-6	-1.5	-5.5	8.27647	-4.2	-51		28.8	3.6	2.8	4.6	38		0.934581	-0.83082	0.999556	29.5437	2.87114	2.05771	3.43664	35.7585		-0.743722	0.72886	0.74229	1.27881
LS-512	5.6	2		42.8	-11	24.4	26.8	114		51.2	-9.5	24	25.8	111		-8.4	-1.5	0.4	8.54225	1	3		47	-10.2	24.2	26.3	113		0.195628	-0.672505	0.950136	48.1444	-10.6962	26.2929	28.0949	111.742		-1.14445	0.496249	-2.09289	2.43644
LS-513	5.8	3.4		32	4.8	7.5	8.9	57		45.7	-3.2	15	15.3	102		-13.7	8	-7.5	17.5482	-6.4	-45		38.8	0.8	11.2	11.2	86		0.572132	-0.709173	0.987296	38.398	-1.99101	13.7134	13.9032	98.9468		0.402018	2.79101	-2.51345	3.7774
LS-514	5.5	5.5		29.1	9.2	4.5	10.2	26		35.2	7.3	7.4	10.4	45		-6.1	1.9	-2.9	7.01641	-0.2	-19		32.1	8.2	5.9	10.2	36		0.866812	-0.680922	0.998029	31.2645	6.39645	3.54191	7.24961	30.4099		0.835458	1.80355	2.35809	3.08405
LS-515	5.9	5.8		25.5	5	3.1	5.9	32		33	7.4	5.4	9.2	36		-7.5	-2.4	-2.3	8.20366	-3.3	-4		29.3	6.2	4.3	7.5	35		0.890147	-0.735737	0.998708	30.6661	5.07475	3.0485	5.91002	30.7912		-1.3661	1.12525	1.2515	2.16763
LS-516	6.6	2.9		39.9	-8.8	20.6	22.4	113		46.7	-7.7	18.2	19.7	113		-6.8	-1.1	2.4	7.29452	2.7	0		43.3	-8.2	19.4	21	113		0.46418	-0.797911	0.984666	40.9268	-7.75831	17.8696	19.7255	113.704		2.37322	-0.441688	1.53041	2.85822
LS-517	6.6	2.6		41	-8.9	20.8	22.7	113		46	-8.5	19.8	21.6	113		-5	-0.4	1	5.11468	1.1	0		43.5	-8.7	20.3	22.1	113		0.385349	-0.796593	0.979721	42.8926	-9.73942	20.5404	22.5913	115.112		0.607392	1.03942	-0.240404	1.22764
LS-518	5.7	7		28.1	4.8	-0.4	4.8	-5		28.8	9.4	2.2	9.6	13		-0.7	-4.6	-2.6	5.3301	-4.8	-18		28.4	7.1	0.9	7.1	7		0.947292	-0.717393	0.999551	29.3221	7.12098	1.00463	7.39729	7.59364		-0.922122	-0.0209766	-0.104633	0.928276
LS-519	6.2	2.6		37	-8.2	16.9	18.8	116		46.3	-7.6	20.7	22	110		-9.3	-0.6	-3.8	10.0643	-3.2	6		41.7	-7.9	18.8	20.4	113		0.380042	-0.754166	0.976702	43.12	-8.46109	20.4865	22.2992	112.362		-1.41995	0.561091	-1.68648	2.27493
LS-520	6.2	7.6		24.4	3.3	-0.5	3.3	-9		27.2	9.3	0.3	9.3	2		-2.8	-6	-0.8	6.66933	-6	-11		25.8	6.3	-0.1	6.3	-1		0.964385	-0.779002	0.999786	28.876	5.4016	0.760399	5.45694	7.87725		-3.07604	0.898404	-0.860399	3.31805
LS-521	5.3	2		45.2	-10.2	31.6	33.2	108		50.1	-8.9	22.9	24.5	111		-4.9	-1.3	8.7	10.0693	8.7	-3		47.6	-9.5	27.2	28.9	109		0.191139	-0.626296	0.944757	48.414	-9.31865	26.1886	27.4057	109.531		-0.813987	-0.181355	1.0114	1.31087
LS-522	7.3	3.3		32.6	-4.1	8.6	9.5	116		46	-8.4	19.1	20.9	114		-13.4	4.3	-10.5	17.5585	-11.4	2		39.3	-6.3	13.8	15.2	114		0.566196	-0.857636	0.991734	38.3276	-7.19546	14.7312	16.8091	116.345		0.972402	0.895465	-0.931175	1.61694
LS-523	6.3	3.1		36.5	-5.4	20.7	21.4	105		44.6	-6.2	19.2	20.2	108		-8.1	0.8	1.5	8.27647	1.2	-3		40.6	-5.8	19.9	20.8	106		0.509579	-0.767921	0.985876	39.8558	-5.58522	16.1619	16.9528	109.283		0.744158	-0.21478	3.7381	3.81749
LS-524	7.1	3.3		36.4	-6.2	13.7	15.1	114		38.9	-6.7	14.8	16.3	114		-2.5	0.5	-1.1	2.77669	-1.2	0		37.7	-6.4	14.3	15.7	114		0.56408	-0.842869	0.991136	38.4017	-6.7471	14.7219	15.8698	114.382		-0.701732	0.347101	-0.421906	0.889333
LS-525	6.6	5.5		26.2	2.3	1.9	3	39		31.6	3.5	3.9	5.2	48		-5.4	-1.2	-2	5.88218	-2.2	-9		28.9	2.9	2.9	4.1	45		0.871002	-0.809018	0.99866	31.066	2.06198	4.10076	4.58956	64.8019		-2.16596	0.838022	-1.20076	2.61448
LS-526	6.3	2.5		39.7	-9.9	20.6	22.8	116		46.7	-9.4	23.7	25.5	112		-7	-0.5	-3.1	7.67203	-2.7	4		43.2	-9.7	22.1	24.1	114		0.35361	-0.764937	0.975305	43.7652	-9.50916	21.4436	23.9611	114.324		-0.565151	-0.190836	0.656428	0.886968
LS-527	4	7.6		25.6	16.7	-2.1	16.8	-7		25.7	13.6	-0.3	13.6	-1		-0.1	3.1	-1.8	3.58608	3.2	-6		25.7	15.1	-1.2	15.2	-5		0.961912	-0.426922	0.999537	29.1737	17.5678	-1.0821	17.6043	-3.55134		-3.47367	-2.4678	-0.117903	4.26266
LS-528	6.3	2.4		40.6	-9.5	22.4	24.3	113		48.2	-9	21.6	23.4	113		-7.6	-0.5	0.8	7.65833	0.9	0		44.4	-9.3	22	23.9	113		0.325211	-0.764436	0.972904	44.4888	-10.2356	22.4051	24.0685	114.184		-0.0887873	0.935613	-0.405106	1.02341
LS-529	6.4	2.5		39.4	-10.1	21.3	23.5	115		47.1	-9.3	21.9	23.8	113		-7.7	-0.8	-0.6	7.76466	-0.3	2		43.2	-9.7	21.6	23.6	114		0.354969	-0.775777	0.976146	43.7053	-9.83416	21.4573	24.0705	114.838		-0.50525	0.134162	0.142711	0.541889
LS-530	5.3	1.6		49.2	-13.5	32.3	35	113		54.3	-11.2	28	30.2	112		-5.1	-2.3	4.3	7.0562	4.8	1		51.8	-12.4	30.2	32.6	112		0.0650288	-0.623356	0.920541	51.9655	-12.8184	30.444	33.309	113.184		-0.165543	0.418439	-0.244046	0.511912
LS-531	5.1	5.4		26.5	11.7	3.3	12.2	16		42.6	3.8	6.9	7.9	61		-16.1	7.9	-3.6	18.2915	4.3	-45		34.5	7.8	5.1	9.3	33		0.856963	-0.618735	0.99751	31.5489	8.30585	3.53633	8.84865	22.8335		2.95113	-0.505849	1.56367	3.37788
LS-532	3.9	7.6		24.9	16.7	-1.2	16.7	-4		26.2	14.7	-0.6	14.7	-2		-1.3	2	-0.6	2.45967	2	-2		25.6	15.7	-0.9	15.7	-3		0.961796	-0.404869	0.99952	29.1914	18.3308	-1.19882	18.5197	-3.70293		-3.59143	-2.63078	0.29882	4.46191
LS-533	7.3	5.4		26.6	0.8	3.4	3.5	76		29.8	0.6	3	3	78		-3.2	0.2	0.4	3.2311	0.5	-2		28.2	0.7	3.2	3.3	77		0.865785	-0.864188	0.998848	31.1465	0.0225388	4.58025	4.61075	90.9553		-2.94654	0.677461	-1.38025	3.32357
LS-534	5.4	2		44.9	-9.6	30	31.5	108		54.2	-7.9	25.2	26.4	107		-9.3	-1.7	4.8	10.6028	5.1	1		49.6	-8.8	27.6	29	108		0.192636	-0.642234	0.94661	48.3223	-9.79508	26.2263	27.9388	110.227		1.27773	0.99508	1.37369	2.12363
LS-535	7	3		31.7	-7.5	13.5	15.5	119		40.8	-8.6	17.3	19.3	116		-9.1	1.1	-3.8	9.9227	-3.8	3		36.2	-8	15.4	17.4	117		0.493702	-0.833872	0.987849	40.1339	-8.21925	17.0644	18.9836	115.974		-3.93387	0.219253	-1.66445	4.27713
LS-536	4.2	1.3		51	-11.5	31	33.1	110		59.4	-8.3	33.8	34.8	104		-8.4	-3.2	-2.8	9.41488	-1.7	6		55.2	-9.9	32.4	33.9	107		-0.0482417	-0.408249	0.850695	56.4945	-9.64044	33.0662	34.0554	105.6		-1.29445	-0.259559	-0.66622	1.47879
LS-537	5.6	2.2		37.1	-11	25.3	27.6	113		50.4	-7.4	18.3	19.7	112		-13.3	-3.6	7	15.4548	7.9	1		43.7	-9.2	21.8	23.6	113		0.256522	-0.673824	0.958506	46.5124	-9.07608	24.235	25.5426	110.561		-2.81239	-0.123917	-2.43496	3.72209
LS-538	6.2	4.8		32.3	1.7	4.8	5.1	70		34.5	1.6	11.4	11.5	82		-2.2	0.1	-6.6	6.95773	-6.4	-12		33.4	1.7	8.1	8.3	78		0.80275	-0.765377	0.997025	32.7303	1.88161	6.18268	6.4281	74.4484		0.669743	-0.181607	1.91732	2.03903
LS-539	6.7	2.7		40.8	-8.8	21.5	23.2	112		45.6	-8.2	17.2	19	115		-4.8	-0.6	4.3	6.47225	4.2	-3		43.2	-8.5	19.3	21.1	114		0.413629	-0.806555	0.982154	42.1647	-9.34387	19.6347	22.0994	115.57		1.03534	0.843866	-0.334718	1.37698
LS-540	7.4	3.3		32.9	-4.9	7.8	9.2	122		46.3	-7.7	18.3	19.9	113		-13.4	2.8	-10.5	17.2525	-10.7	9		39.6	-6.3	13.1	14.5	116		0.567252	-0.864529	0.992018	38.2913	-7.40303	14.7332	16.8732	116.774		1.3087	1.10303	-1.63321	2.36574
LS-541	6.3	2.6		42.1	-9.4	20.5	22.5	115		49	-9.4	21.5	23.4	114		-6.9	0	-1	6.97209	-0.9	1		45.6	-9.4	21	23	114		0.381371	-0.765437	0.977496	43.0616	-8.80282	20.5035	22.6736	113.698		2.53836	-0.597176	0.496452	2.65449
LS-542	5.2	1.7		42.9	-11.4	27.7	29.9	112		56.1	-11.2	29.1	31.2	111		-13.2	-0.2	-1.4	13.2755	-1.3	1		49.5	-11.3	28.4	30.6	112		0.0953748	-0.60754	0.924918	51.158	-11.4342	29.3285	31.4853	111.342		-1.65801	0.13418	-0.928512	1.90503
LS-543	3.3	1.5		52.2	-0.6	30.3	30.3	91		54.3	7.4	21.9	23.1	71		-2.1	-8	8.4	11.7886	7.2	20		53.3	3.4	26.1	26.3	83		0.00192829	-0.193438	0.83208	55.9285	-1.36717	30.1695	29.7741	91.5967		-2.6285	4.76717	-4.06952	6.79675
LS-544	3	0.6		63.9	-11.3	44.9	46.3	104		65.7	-8.6	37.9	38.9	103		-1.8	-2.7	7	7.71557	7.4	1		64.8	-9.9	41.4	42.6	103		-0.283636	-0.104666	0.616423	68.031	-9.98377	39.231	39.9873	103.512		-3.23097	0.0837745	2.16903	3.89242
LS-545	5.1	5.3		28.1	15.6	6	16.7	21		38.7	2.1	9	9.2	77		-10.6	13.5	-3	17.4244	7.5	-56		33.4	8.8	7.5	11.6	40		0.848198	-0.61799	0.997265	31.7602	8.11309	3.83023	8.74567	26.3531		1.63976	0.686912	3.66977	4.07773
LS-546	6.9	6.1		21.5	4.7	-0.1	4.7	-1		33.2	1.9	5.8	6.1	72		-11.7	2.8	-5.9	13.3993	-1.4	-73		27.4	3.3	2.9	4.4	41		0.911188	-0.837105	0.999313	30.0922	2.07831	2.88779	3.61598	52.4831		-2.69215	1.22169	0.0122096	2.95641
LS-547	7.3	4		32.7	-4.7	7.6	8.9	122		38	-5.7	11.9	13.2	115		-5.3	1	-4.3	6.89783	-4.3	7		35.3	-5.2	9.7	11	118		0.699644	-0.859851	0.995711	35.1092	-3.93807	10.2064	11.1842	111.114		0.190775	-1.26193	-0.506356	1.37304
LS-548	8.3	4.3		31.8	-5.4	8.1	9.7	124		36.5	-5.9	10.1	11.7	120		-4.7	0.5	-2	5.13225	-2	4		34.1	-5.6	9.1	10.7	122		0.752394	-0.915917	0.99772	33.7896	-4.55826	8.72011	9.88707	117.695		0.310428	-1.04174	0.379891	1.15148
LS-549	5.3	1.8		44.5	-10.9	26.1	28.3	113		45.1	-11.6	28	30.3	112		-0.6	0.7	-1.9	2.11187	-2	1		44.8	-11.2	27.1	29.3	112		0.128604	-0.624828	0.933709	50.1512	-11.0326	28.2995	29.9826	110.962		-5.35122	-0.167386	-1.19947	5.48656
LS-550	7	3.5		29.2	-5.8	10	11.6	120		45.8	-4.8	14.6	15.4	108		-16.6	-1	-4.6	17.2546	-3.8	12		37.5	-5.3	12.3	13.4	113		0.605282	-0.835699	0.992389	37.4127	-5.468	13.2819	14.3855	112.049		0.0873385	0.168	-0.981917	1.00001
LS-551	5.1	2.1		47.1	-6.5	28.7	29.4	103		52.6	-7.8	24.6	25.8	108		-5.5	1.3	4.1	6.98212	3.6	-5		49.8	-7.2	26.6	27.6	105		0.218908	-0.593575	0.946025	47.7553	-7.47829	25.0658	26.3094	106.737		2.04468	0.278285	1.5342	2.57137
LS-552	5.8	6.4		23.5	5.1	2.7	5.8	27		30.2	5.2	0.6	5.3	6		-6.7	-0.1	2.1	7.02211	0.5	21		26.9	5.2	1.6	5.4	17		0.923701	-0.726694	0.999238	29.8749	6.21697	1.85788	6.5418	16.7685		-2.97492	-1.01697	-0.25788	3.1545
LS-553	6.8	5.8		20.4	5.3	-3	6.1	-29		43.7	-5.2	12.7	13.7	112		-23.3	10.5	-15.7	29.9938	-7.6	-141		32.1	0.1	4.9	4.9	89		0.893016	-0.827809	0.999057	30.5293	1.95352	3.45495	4.02121	61.5266		1.57075	-1.85352	1.44505	2.82683
LS-554	5.8	2.3		43.9	-7.9	20.8	22.2	111		50.6	-11.8	27.9	30.3	113		-6.7	3.9	-7.1	10.5124	-8.1	-2		47.3	-9.8	24.3	26.2	112		0.289107	-0.702518	0.964676	45.5784	-9.14423	23.2882	24.8381	111.668		1.72164	-0.655766	1.01177	2.10184
LS-555	3.3	1.9		48.9	9.2	24	25.7	69		54	3.6	20.2	20.5	80		-5.1	5.6	3.8	8.47408	5.2	-11		51.4	6.4	22.1	23	74		0.129594	-0.198075	0.881594	51.7094	2.66903	25.8902	25.7848	84.303		-0.309355	3.73097	-3.79016	5.3274
LS-556	5.9	7.7		20.4	6.6	-0.4	6.6	-3		31.4	7.8	0	7.8	0		-11	-1.2	-0.4	11.0725	-1.2	-3		25.9	7.2	-0.2	7.2	-2		0.966255	-0.746068	0.999783	28.8543	6.5912	0.516594	6.64327	4.53255		-2.95428	0.608796	-0.716594	3.10031
LS-557	6.3	2.6		35.6	-9.7	20.1	22.3	116		55.3	-5	14.8	15.6	109		-19.7	-4.7	5.3	20.9349	6.7	7		45.4	-7.4	17.4	18.9	113		0.381371	-0.765437	0.977496	43.0616	-8.80282	20.5035	22.2613	113.423		2.33836	1.40282	-3.10355	4.13132
LS-558	6.9	6.7		25.2	1.4	-0.9	1.7	-34		31.3	4.3	2.9	5.1	34		-6.1	-2.9	-3.8	7.74984	-3.4	-68		28.2	2.8	1	3	19		0.938709	-0.839256	0.999609	29.4403	2.67967	1.96348	3.25412	37.4059		-1.24034	0.120328	-0.963479	1.57519
LS-559	5.4	2.1		44.8	-8.9	28.6	29.9	107		53.6	-8.4	26.3	27.6	108		-8.8	-0.5	2.3	9.10934	2.3	-1		49.2	-8.7	27.4	28.7	108		0.223344	-0.642941	0.951284	47.4879	-8.96955	25.1891	27.034	109.517		1.71207	0.269552	2.2109	2.80925
LS-560	3.7	1.2		59.2	-7.9	41.7	42.4	101		62	-7.2	32.6	33.4	102		-2.8	-0.7	9.1	9.54673	9	-1		60.6	-7.5	37.1	37.9	101		-0.0879243	-0.290362	0.808951	58.5396	-7.43034	33.7387	34.4367	101.975		2.0604	-0.0696588	3.36129	3.94314
LS-561	6.5	2.6		35.8	-9.3	16.8	19.2	119		44.9	-7.6	18.3	19.8	113		-9.1	-1.7	-1.5	9.37817	-0.6	6		40.3	-8.4	17.5	19.5	116		0.384025	-0.786638	0.979004	42.948	-9.44158	20.5304	22.3333	114.407		-2.648	1.04158	-3.03044	4.15697
LS-562	6.8	3		29.8	-8.8	15.1	17.5	120		42.9	-8.1	16.7	18.6	116		-13.1	-0.7	-1.6	13.2159	-1.1	4		36.3	-8.4	15.9	18	118		0.491347	-0.816883	0.986972	40.222	-7.70566	17.0509	18.5245	114.153		-3.92202	-0.694341	-1.15093	4.14596
LS-563	6.7	3.2		38.3	-6.6	17.5	18.7	111		47.1	-7.3	16.5	18.1	114		-8.8	0.7	1	8.88426	0.6	-3		42.7	-6.9	17	18.4	112		0.53739	-0.808651	0.98881	39.106	-6.25897	15.4409	16.8159	112.348		3.59403	-0.641035	1.55912	3.96974
LS-564	7.3	7		22.3	4.1	-3.4	5.4	-40		39.1	-3.2	11.6	12	105		-16.8	7.3	-15	23.6755	-6.6	-145		30.7	0.5	4.1	4.1	83		0.949786	-0.868991	0.999744	29.1585	1.91911	1.74943	2.63059	42.2117		1.54154	-1.41911	2.35057	3.14887
LS-565	6.2	2.6		36.5	-9.2	23	24.8	112		53.7	-5.3	15.1	16	109		-17.2	-3.9	7.9	19.3251	8.8	3		45.1	-7.2	19.1	20.4	111		0.380042	-0.754166	0.976702	43.12	-8.46109	20.4865	22.055	112.315		1.98005	1.26109	-1.38648	2.7264
LS-566	7.9	3.6		34.9	-6.7	11.8	13.6	120		40	-7.1	13.8	15.5	117		-5.1	0.4	-2	5.49272	-1.9	3		37.4	-6.9	12.8	14.5	119		0.633675	-0.895289	0.99494	36.6462	-6.79122	12.644	14.4373	118.033		0.753801	-0.108776	0.155995	0.777421
LS-567	4.5	1.4		55.2	-11.5	36.2	38	108		56.9	-11	30.8	32.7	110		-1.7	-0.5	5.4	5.68331	5.3	-2		56	-11.2	33.5	35.4	109		-0.0115151	-0.473614	0.875991	54.9629	-10.4602	32.1941	33.8114	108.091		1.03709	-0.739753	1.3059	1.82432
LS-568	7.1	3.5		30.3	-5.4	10.2	11.6	118		45.9	-5.8	13.4	14.6	114		-15.6	0.4	-3.2	15.9298	-3	4		38.1	-5.6	11.8	13.1	116		0.606266	-0.843565	0.99265	37.3779	-5.71158	13.2917	14.076	112.558		0.722061	0.11158	-1.49168	1.661
LS-569	5.1	1.9		43.3	-10.3	24.9	27	112		45.3	-10.4	26	28	112		-2	0.1	-1.1	2.28473	-1	0		44.3	-10.4	25.5	27.5	112		0.157001	-0.592011	0.935222	49.4718	-9.16824	27.155	28.7672	108.533		-5.17185	-1.23176	-1.65499	5.56815
LS-570	7.5	3.5		34.7	-6.1	14.1	15.4	113		38.1	-6.9	13.4	15.1	117		-3.4	0.8	0.7	3.5623	0.3	-4		36.4	-6.5	13.8	15.2	115		0.610184	-0.871692	0.993609	37.2439	-6.57229	13.313	14.835	116.082		-0.84385	0.0722873	0.486971	0.976959
LS-571	4.4	1.3		53.1	-12.7	38.2	40.2	108		56.8	-10.5	30.1	31.8	109		-3.7	-2.2	8.1	9.17279	8.4	-1		55	-11.6	34.1	36	109		-0.0451392	-0.451709	0.860101	56.1588	-10.8675	33.2058	34.629	107.832		-1.15884	-0.732486	0.894208	1.63678
LS-572	2.8	6.1		30.3	25.7	-3.4	25.9	-8		31.5	26.9	-2.4	27	-5		-1.2	-1.2	-1	1.96977	-1.1	-3		30.9	26.3	-2.9	26.5	-6		0.899718	-0.117479	0.997112	30.8925	26.7518	-0.661241	26.3722	-1.41206		0.00751214	-0.451796	-2.23876	2.2839
LS-573	4.6	1.2		55.3	-13.5	37.4	39.8	110		58.4	-13	33.2	35.7	111		-3.1	-0.5	4.2	5.24404	4.1	-1		56.9	-13.3	35.3	37.7	111		-0.0740245	-0.492212	0.856963	56.885	-13.0466	34.4077	36.8148	110.87		0.0150013	-0.253397	0.892323	0.927726
LS-574	4.3	1.3		53	-12.5	35	37.1	110		57.5	-10.6	32.1	33.8	108		-4.5	-1.9	2.9	5.68067	3.3	2		55.3	-11.6	33.5	35.5	109		-0.0466905	-0.430228	0.855468	56.3247	-10.2611	33.1374	34.4872	107.303		-1.02473	-1.33891	0.362571	1.72459
LS-575	6.6	3.2		39.7	-7.4	18.6	20	112		40.2	-6.9	16.9	18.3	112		-0.5	-0.5	1.7	1.8412	1.7	0		40	-7.2	17.8	19.2	112		0.536284	-0.799221	0.988412	39.148	-5.96701	15.4266	16.3988	111.135		0.852029	-1.23299	2.37338	2.80699
LS-576	7.1	3.1		35.4	-8	13.3	15.5	121		47.2	-7.9	20.2	21.7	111		-11.8	-0.1	-6.9	13.6697	-6.2	10		41.3	-7.9	16.8	18.5	115		0.518728	-0.842169	0.989313	39.5072	-7.86638	16.2596	18.2739	115.976		1.79279	-0.0336224	0.540423	1.87277
LS-577	7.1	2.9		33.9	-7.9	14.5	16.5	119		51	-8.7	21.7	23.3	112		-17.1	0.8	-7.2	18.5712	-6.8	7		42.5	-8.3	18.1	19.9	115		0.470256	-0.841467	0.987116	40.6949	-9.06969	17.9031	20.274	116.827		1.80512	0.769685	0.196905	1.97222
LS-578	7.2	3.7		35.6	-5.4	12	13.2	114		37.1	-5.1	12.6	13.6	112		-1.5	-0.3	-0.6	1.64317	-0.4	2		36.3	-5.2	12.3	13.4	113		0.646202	-0.851749	0.994115	36.403	-4.99197	11.9789	13.1887	112.476		-0.102958	-0.20803	0.321061	0.396178
LS-579	3.5	0.7		64.2	-11.4	40.5	42.1	106		66.4	-15.8	40.7	43.6	111		-2.2	4.4	-0.2	4.92341	-1.5	-5		65.3	-13.6	40.6	42.8	109		-0.246572	-0.235115	0.693098	65.1686	-11.9242	38.7435	40.2212	106.766		0.131412	-1.67585	1.8565	2.50446
LS-580	5.7	3.9		30.3	2.9	5.6	6.3	62		43.5	-1.7	15.1	15.2	96		-13.2	4.6	-9.5	16.9012	-8.9	-34		36.9	0.6	10.3	10.3	87		0.669386	-0.698762	0.991759	36.0215	0.835163	10.3513	10.6026	87.1027		0.878481	-0.235163	-0.0512776	0.910857
LS-581	6.6	3.1		37.3	-7.8	17.3	19	114		46.1	-7.1	17.3	18.7	112		-8.8	-0.7	0	8.8278	0.3	2		41.7	-7.5	17.3	18.9	113		0.513024	-0.798785	0.987278	39.72	-6.54278	16.2147	17.8317	112.624		1.98003	-0.957218	1.08532	2.45249
LS-582	6.9	6.3		22.5	6.6	-1.5	6.7	-13		39.1	-2.7	11.9	12.2	103		-16.6	9.3	-13.4	23.2725	-5.5	-116		30.8	1.9	5.2	5.5	70		0.921469	-0.837825	0.999431	29.8485	2.30603	2.54204	3.47995	47.7578		0.95147	-0.406031	2.65796	2.85218
LS-583	5	1.8		46.9	-10.4	32.3	34	108		52.7	-8.7	29.2	30.5	107		-5.8	-1.7	3.1	6.79264	3.5	1		49.8	-9.6	30.8	32.2	107		0.124014	-0.573607	0.926624	50.4689	-9.5209	28.1698	29.8439	108.521		-0.668906	-0.0790964	2.63017	2.71505
LS-584	6.3	2.7		40.7	-9.2	21.4	23.3	113		42	-9.2	24.3	26	111		-1.3	0	-2.9	3.17805	-2.7	2		41.4	-9.2	22.9	24.7	112		0.408461	-0.765935	0.979495	42.3786	-8.11702	19.5862	21.2565	112.235		-0.97861	-1.08298	3.31379	3.62102
LS-585	8.5	5.3		28.1	-3.5	5.2	6.3	124		39.9	-5.9	12.8	14.1	115		-11.8	2.4	-7.6	14.2394	-7.8	9		34	-4.7	9	10.1	118		0.862379	-0.925843	0.999169	31.1772	-2.19526	5.03373	5.48824	114.057		2.82279	-2.50474	3.96627	5.47478
LS-586	3.7	1.2		59.1	-8	42.5	43.2	101		62	-7.5	32.7	33.5	103		-2.9	-0.5	9.8	10.2323	9.7	-2		60.5	-7.7	37.6	38.4	102		-0.0879243	-0.290362	0.808951	58.5396	-7.43034	33.7387	34.5915	102.698		1.9604	-0.269659	3.86129	4.33883
LS-587	6.9	3		37.4	-7	14.7	16.3	115		40.1	-8.2	16.9	18.8	116		-2.7	1.2	-2.2	3.68375	-2.5	-1		38.7	-7.6	15.8	17.5	116		0.492525	-0.825565	0.987418	40.1776	-7.96876	17.0587	18.9756	115.435		-1.47761	0.368763	-1.25869	1.97576
LS-588	7	5.6		25.1	2	0.3	2	9		40.9	-2.1	7.8	8.1	105		-15.8	4.1	-7.5	17.9639	-6.1	-96		33	-0.1	4.1	4.1	91		0.879947	-0.843176	0.99894	30.8273	1.0991	3.98355	4.11514	72.246		2.17267	-1.1991	0.116452	2.48433
LS-589	6.1	3.3		32.5	-5.5	14.4	15.5	111		41.3	-5.8	15.2	16.3	111		-8.8	0.3	-0.8	8.84138	-0.8	0		36.9	-5.7	14.8	15.9	111		0.553387	-0.746196	0.987437	38.8079	-3.73021	14.5538	14.8474	103.599		-1.90786	-1.96979	0.246158	2.75328
LS-590	7.6	3.2		35.1	-6.9	11.6	13.5	121		45.5	-7.3	14.2	16	117		-10.4	0.4	-2.6	10.7275	-2.5	4		40.3	-7.1	12.9	14.8	119		0.547267	-0.877118	0.991826	38.7547	-8.33084	15.4819	17.5597	118.24		1.54534	1.23084	-2.58185	3.25101
LS-591	3.9	1.3		53.1	-11.2	33.7	35.5	108		60.2	-7.3	33.3	34.1	102		-7.1	-3.9	0.4	8.11049	1.4	6		56.7	-9.2	33.5	34.8	105		-0.0528937	-0.339479	0.835493	57.0274	-7.69948	32.8364	34.3206	104.199		-0.327422	-1.50052	0.663641	1.67308
LS-592	6.7	3.2		38.8	-6.1	10.4	12.1	121		39.2	-5.9	16.7	17.7	109		-0.4	-0.2	-6.3	6.31585	-5.6	12		39	-6	13.6	14.8	114		0.53739	-0.808651	0.98881	39.106	-6.25897	15.4409	16.3695	111.876		-0.105968	0.258965	-1.84088	1.86202
LS-593	6.2	2.5		41.9	-8.7	18.4	20.3	115		46.4	-8.8	18.5	20.5	115		-4.5	0.1	-0.1	4.50222	-0.2	0		44.1	-8.7	18.5	20.4	115		0.352249	-0.753645	0.974435	43.8261	-9.16917	21.4274	22.9594	113.26		0.273885	0.469166	-2.92741	2.97739
LS-594	2.8	6.1		30.3	28	1.3	28	3		33.5	29.4	3	29.5	6		-3.2	-1.4	-1.7	3.88458	-1.5	-3		31.9	28.7	2.2	28.8	4		0.899718	-0.117479	0.997112	30.8925	26.7518	-0.661241	27.0161	-1.30585		1.00751	1.9482	2.86124	3.60517
LS-595	0	0.3		85.6	-2	44.4	44.4	93		85.7	-2	43.1	43.1	93		-0.1	0	1.3	1.30384	1.3	0		85.6	-2	43.7	43.8	93		-0.409133	0.603486	0.0521159	85.489	-0.871825	39.1861	39.5334	92.1504		0.110985	-1.12818	4.51388	4.65405
LS-596	5	1.6		47.4	-13.4	34.3	36.8	111		48.9	-12.2	31.1	33.4	111		-1.5	-1.2	3.2	3.73229	3.4	0		48.2	-12.8	32.7	35.1	111		0.0603832	-0.571987	0.912113	52.3181	-11.3326	30.3145	32.5069	110.419		-4.1181	-1.46744	2.38555	4.98026
LS-597	3.5	6.9		27.6	21.5	2.5	21.7	7		32.1	19	-0.6	19	-2		-4.5	2.5	3.1	6.00916	2.7	9		29.9	20.3	1	20.3	3		0.940043	-0.304386	0.998934	29.7809	21.2796	-1.00903	21.4402	-2.83314		0.119063	-0.979565	2.00903	2.23828
LS-598	4.3	6.2		29.9	16.3	4	16.8	14		29.9	14.9	1.5	15	6		0	1.4	2.5	2.86531	1.8	8		29.9	15.6	2.8	15.9	10		0.909764	-0.477123	0.998445	30.3859	14.531	0.965842	14.1924	4.43097		-0.485897	1.06904	1.83416	2.17786
LS-599	5.4	2		44.6	-10.8	31.3	33.1	109		50.5	-8.9	22.5	24.2	111		-5.9	-1.9	8.8	10.7638	8.9	-2		47.6	-9.8	26.9	28.7	110		0.192636	-0.642234	0.94661	48.3223	-9.79508	26.2263	27.5158	110.04		-0.722273	-0.00491979	0.673692	0.987706
LS-600	4.5	1.5		47.4	-9.8	28.7	30.3	109		56.8	-8.7	31.9	33.1	105		-9.4	-1.1	-3.2	9.9905	-2.8	4		52.1	-9.3	30.3	31.7	107		0.0205811	-0.474548	0.886487	53.951	-9.48052	31.1155	32.0421	106.497		-1.85098	0.180522	-0.81545	2.03068
LS-601	6.3	5.7		25.4	3.2	1.1	3.4	19		34.4	3.9	5.3	6.6	54		-9	-0.7	-4.2	9.9564	-3.2	-35		29.9	3.5	3.2	4.8	42		0.884647	-0.780476	0.998766	30.7634	3.38791	3.48044	4.82247	45.7801		-0.86344	0.112086	-0.280443	0.914735
LS-602	7	2.7		38.3	-9	14.8	17.3	121		47.3	-7.5	22.3	23.5	109		-9	-1.5	-7.5	11.811	-6.2	12		42.8	-8.2	18.5	20.3	114		0.417487	-0.832767	0.983922	42.0131	-10.1217	19.6482	21.863	117.189		0.786912	1.92167	-1.14825	2.37287
LS-603	2.6	0.5		74.3	-7.7	38.7	39.4	101		75.8	-7.9	34.5	35.4	103		-1.5	0.2	4.2	4.4643	4	-2		75.1	-7.8	36.6	37.4	102		-0.318476	0.00282749	0.538522	70.8567	-8.8138	39.7674	40.2188	101.647		4.24332	1.0138	-3.1674	5.39129
LS-604	5.2	1.6		49.7	-12.7	32.6	34.9	111		54.3	-11.1	28.7	30.7	111		-4.6	-1.6	3.9	6.23939	4.2	0		52	-11.9	30.6	32.8	111		0.0634805	-0.606779	0.917821	52.0805	-12.3401	30.4039	32.6002	111.695		-0.080454	0.440118	0.196105	0.488502
