# Supplementary material for: Predictive Modeling of a Leaf Conceptual Midpoint Quasi-Color (CMQ) Using an Artificial Neural Network
Source: Sensors (Basel). 2020 Jul 15;20(14):3938. doi: 10.3390/s20143938 (PMC7412459; doi:10.3390/s20143938)
Supplement: Supplementary file 1 [file sensors-20-03938-s001.zip › Dataset S2.xlsx]

## Sheet: Species
Species ID	SR-S	Lb-A	D values	L* D	a* D	b* D	C* D	hº D	B values	L* B	a* B	b* B	C* B	hº B	Δ DB	ΔL* DB	Δa* DB	Δb* DB	ΔE DB	ΔC* DB	Δhº DB	CMQ values	qL* CMQ	qa* CMQ	qb* CMQ	qC* CMQ	qhº CMQ	Predicted CMQ	H1	H2	H3	Pred. q*L CMQ	Pred. qa* CMQ	Pred. qb* CMQ	Pred. qC* CMQ	Pred. qhº CMQ	Δ Obs.-Pred.	ΔqL CMQ	Δqa CMQ	Δqb CMQ	ΔqE CMQ	Common name	Scientific name	Cultivar	Note	Pred. CMQ	Obs. CMQ
OS-001	1.1	1.2		67.7	13.9	68	69.4	78		69.6	10.7	48.2	49.4	77		-1.9	3.2	19.8	20.1467	20	1		68.6	12.3	58.1	59.4	78		-0.127869	0.375157	0.583719	65.5247	9.75507	31.2807	32.739	72.9519		3.07535	2.54493	26.8193	27.1147	bear's breech	Acanthus mollis L.		Yellow, dying leaf	.	.
OS-002	6.3	2.5		31.1	-12.2	22.9	25.9	118		40.7	-10.2	25.9	27.9	112		-9.6	-2	-3	10.2548	-2	6		35.9	-11.2	24.4	26.9	115		0.35361	-0.764937	0.975305	43.7652	-9.50916	21.4436	23.8884	113.943		-7.86515	-1.69084	2.95643	8.57088	bear's breech	Acanthus mollis L.			.	.
OS-003	5.2	5.3		27.5	14.2	6.8	15.8	25		39.1	4.2	8.1	9.1	62		-11.6	10	-1.3	15.3704	6.7	-37		33.3	9.2	7.4	11.8	39		0.848634	-0.634203	0.997359	31.737	7.56252	3.90419	8.30167	28.1177		1.56304	1.63748	3.49581	4.16475	Japanese maple	Acer palmatum Thunb.	Atropurpureum		.	.
OS-004	0	2.7		51.5	46.2	27.6	53.8	31		63.5	26.3	22.8	34.8	41		-12	19.9	4.8	23.7287	19	-10		57.5	36.3	25.2	44.2	35		0.323741	0.584767	0.827538	49.0393	33.3985	14.9595	36.4099	24.8621		8.46073	2.90153	10.2405	13.5967	Japanese maple	Acer palmatum Thunb.		Orange, dying leaf	.	.
OS-005	7.2	3.2		38.7	-10.5	20.2	22.8	117		42.2	-10.4	20	22.5	118		-3.5	-0.1	0.2	3.50714	0.3	-1		40.5	-10.5	20.1	22.7	117		0.542896	-0.850085	0.990601	38.9052	-7.52504	15.4817	17.18	116.055		1.59477	-2.97496	4.61831	5.72036	lily of the Nile	Agapanthus africanus (L.) Hoffsgg.			.	.
OS-006	4.8	1.7		46.4	-11	33.3	35	108		55.9	-9.2	26.3	27.9	109		-9.5	-1.8	7	11.9369	7.1	-1		51.2	-10.1	29.8	31.5	109		0.0892093	-0.535867	0.914097	51.6192	-9.33265	29.1377	31.019	108.221		-0.419158	-0.767352	0.662326	1.0969	giant hyssop	Agastache Clayton ex Gronov.	Blue Boa		.	.
OS-007	3.5	2.1		46.5	9.2	25.6	27.2	70		59.9	-0.7	23.2	23.2	92		-13.4	9.9	2.4	16.8324	4	-22		53.2	4.3	24.4	24.8	80		0.195102	-0.250997	0.907286	49.5038	2.99046	23.9711	24.5991	84.7642		3.69621	1.30954	0.428901	3.94472	common bugle	Ajuga reptans L.	Catlin's Giant		.	.
OS-008	1.4	1.7		50.4	25.1	23.6	34.4	43		65.2	9.2	20.8	22.7	66		-14.8	15.9	2.8	21.9018	11.7	-23		57.8	17.1	22.2	28	52		0.036573	0.298961	0.742359	57.6806	14.6051	26.2267	29.9304	61.3381		0.119354	2.49494	-4.02674	4.73852	common bugle	Ajuga reptans L.	Catlin's Giant		.	.
OS-009	7.4	3.2		33.5	-3.5	6.4	7.3	119		47.1	-7.1	17.1	18.5	113		-13.6	3.6	-10.7	17.6751	-11.2	6		40.3	-5.3	11.8	12.9	114		0.545085	-0.864224	0.991235	38.8289	-7.94901	15.4851	16.9854	116.703		1.47109	2.64901	-3.68507	4.77086	common bugle	Ajuga reptans L.	Catlin's Giant		.	.
OS-010	7.1	3.1		37.5	-8.1	13.5	15.8	121		48.7	-7.9	20.3	21.7	111		-11.2	-0.2	-6.8	13.1042	-5.9	10		43.1	-8	16.9	18.7	115		0.518728	-0.842169	0.989313	39.5072	-7.86638	16.2596	18.2485	115.799		3.59279	-0.133622	0.640423	3.65186	celeriac	Apium graveolens L. var. rapaceum (Mill.) Gaudin			.	.
OS-011	3.8	1.4		62.2	-1.6	47.2	47.2	92		62.5	-4.1	40	40.2	96		-0.3	2.5	7.2	7.62758	7	-4		62.3	-2.8	43.6	43.7	94		-0.0223944	-0.31676	0.844176	56.1137	-5.97677	31.6812	32.2069	100.308		6.18634	3.17677	11.9188	13.7993	celeriac	Apium graveolens L. var. rapaceum (Mill.) Gaudin		Yellowing, dying leaf	.	.
OS-012	7.4	3.3		30.8	-9.3	15	17.6	122		43.8	-8.1	19.1	20.8	113		-13	-1.2	-4.1	13.6839	-3.2	9		37.3	-8.7	17.1	19.1	117		0.567252	-0.864529	0.992018	38.2913	-7.40303	14.7332	16.3657	116.379		-0.9913	-1.29697	2.36679	2.87515	Italian lords and ladies	Arum italicum Mill.			.	.
OS-013	0	0.4		82.7	-2.3	47.9	48	93		82.2	-0.8	48	48	91		0.5	-1.5	-0.1	1.5843	0	2		82.5	-1.6	48	48	92		-0.382061	0.602719	0.098844	83.6921	0.790068	38.3057	38.1044	88.195		-1.19206	-2.39007	9.69432	10.0555	Japanese laurel	Aucuba japonica Thunb.		Yellow leaf	.	.
OS-014	6.7	2.8		41.2	-8.5	19	20.8	114		42.5	-9.3	18.4	20.6	117		-1.3	0.8	0.6	1.64012	0.2	-3		41.9	-8.9	18.7	20.7	115		0.439879	-0.806976	0.983743	41.5115	-8.68483	18.7452	20.6848	114.772		0.388478	-0.215167	-0.0452012	0.44638	chard	Beta vulgaris L. ssp. cicla (L.) W.D.J. Koch			.	.
OS-015	5.9	7.7		20	4.7	-1	4.8	-12		30.1	6.2	-0.8	6.3	-7		-10.1	-1.5	-0.2	10.2127	-1.5	-5		25.1	5.5	-0.9	5.5	-9		0.966255	-0.746068	0.999783	28.8543	6.5912	0.516594	6.61443	4.60039		-3.75428	-1.0912	-1.41659	4.15837	beet	Beta vulgaris L. ssp. macrocarpa (Guss.) Thell.	Bull's blood		.	.
OS-016	6.5	2.7		39.6	-9.1	18	20.2	117		46.6	-9.1	19.7	21.7	115		-7	0	-1.7	7.20347	-1.5	2		43.1	-9.1	18.9	20.9	116		0.411048	-0.787097	0.98087	42.2699	-8.75895	19.615	21.0146	113.987		0.830145	-0.341051	-0.715046	1.1475	beet	Beta vulgaris L. ssp. macrocarpa (Guss.) Thell.			.	.
OS-017	5.4	2		47.7	-8.7	31.4	32.6	105		56.2	-7.4	26.7	27.7	106		-8.5	-1.3	4.7	9.79949	4.9	-1		51.9	-8.1	29.1	30.2	106		0.192636	-0.642234	0.94661	48.3223	-9.79508	26.2263	27.65	109.964		3.57773	1.69508	2.87369	4.89199	beet	Beta vulgaris L. ssp. macrocarpa (Guss.) Thell.			.	.
OS-018	0	3.2		44.4	46.5	-0.7	46.5	-1		43.8	48.7	-2.2	48.8	-3		0.6	-2.2	1.5	2.72947	-2.3	2		44.1	47.6	-1.5	47.7	-2		0.459217	0.580786	0.888614	44.3501	37.9023	10.4199	39.4347	15.0301		-0.250105	9.69768	-11.9199	15.3685	great bougainvillea	Bougainvillea spectabilis Willd.		Pink bract	.	.
OS-019	6.4	3.1		37.8	-5.3	24.5	25.1	102		46.1	-6.5	23.6	24.5	105		-8.3	1.2	0.9	8.43445	0.6	-3		42	-5.9	24.1	24.8	104		0.510729	-0.778641	0.98636	39.8098	-5.91901	16.1818	17.3016	109.924		2.19018	0.0190109	7.91819	8.21553	great bougainvillea	Bougainvillea spectabilis Willd.			.	.
OS-020	8.5	5.2		30	-4.6	8.4	9.6	118		41.4	-7.1	15.7	17.2	114		-11.4	2.5	-7.3	13.7659	-7.6	4		35.7	-5.8	12.1	13.4	116		0.853921	-0.92567	0.999087	31.377	-2.39687	5.32049	5.9382	114.452		4.32302	-3.40313	6.77951	8.73107	great bougainvillea	Bougainvillea spectabilis Willd.			.	.
OS-021	0	4.9		42	55.6	7.2	56	7		44.1	55.9	7.9	56.5	8		-2.1	-0.3	-0.7	2.23383	-0.5	-1		43.1	55.8	7.6	56.3	8		0.778681	0.567042	0.976423	34.6899	47.1325	-0.305016	47.1221	-0.353068		8.41008	8.66748	7.90502	14.4341	great bougainvillea	Bougainvillea spectabilis Willd.		Red-pink bract	.	.
OS-022	4	7.6		23.4	13.6	-2	13.7	-8		23	10.7	-0.8	10.7	-4		0.4	2.9	-1.2	3.16386	3	-4		23.2	12.1	-1.4	12.2	-7		0.961912	-0.426922	0.999537	29.1737	17.5678	-1.0821	17.595	-3.53032		-5.97367	-5.4678	-0.317903	8.10448	cabbage	Brassica oleracea L.			.	.
OS-023	2.2	0.3		80.5	-9.5	36.5	37.7	105		78.3	-8.9	36.1	37.2	104		2.2	-0.6	0.4	2.31517	0.5	1		79.4	-9.2	36.3	37.4	104		-0.380264	0.111447	0.411922	75.5258	-9.33368	41.1765	41.7608	102.151		3.87424	0.133684	-4.87652	6.22961	cabbage	Brassica oleracea L.			.	.
OS-024	8.5	4.3		34.8	-4.4	6.9	8.2	122		43.3	-7.2	15.8	17.3	115		-8.5	2.8	-8.9	12.6214	-9.1	7		39.1	-5.8	11.4	12.8	117		0.75374	-0.924102	0.997874	33.7489	-4.80646	8.71922	9.81643	118.848		5.35115	-0.99354	2.68078	6.067	kale	Brassica oleracea L. var. acephala			.	.
OS-025	7.5	3.3		33	-7.3	12.3	14.3	121		40.9	-7.3	15	16.7	116		-7.9	0	-2.7	8.34865	-2.4	5		36.9	-7.3	13.7	15.5	118		0.568305	-0.871112	0.992292	38.2555	-7.60005	14.7336	16.8746	117.597		-1.35549	0.300053	-1.0336	1.73082	kale	Brassica oleracea L. var. acephala			.	.
OS-026	4.7	3.9		31.7	9.4	5.5	10.9	31		44	1.6	10.2	10.4	81		-12.3	7.8	-4.7	15.3042	0.5	-50		37.9	5.5	7.9	9.6	55		0.660716	-0.535764	0.988317	36.418	6.2112	9.75169	11.5329	55.3921		1.48204	-0.711205	-1.85169	2.47609	kale	Brassica oleracea L. var. acephala			.	.
OS-027	5.2	5.1		27.2	5.3	-0.8	5.4	-9		32.8	7.8	-0.6	7.8	-5		-5.6	-2.5	-0.2	6.13596	-2.4	-4		30	6.6	-0.7	6.6	-6		0.829662	-0.632759	0.996813	32.1948	7.13908	4.54131	8.67426	30.1142		-2.19475	-0.539076	-5.24131	5.70779	kale	Brassica oleracea L. var. acephala			.	.
OS-028	6.6	2.9		42.4	-8.9	20.8	22.6	113		47.5	-8.3	20.3	21.9	112		-5.1	-0.6	0.5	5.15946	0.7	1		45	-8.6	20.5	22.3	113		0.46418	-0.797911	0.984666	40.9268	-7.75831	17.8696	19.8261	113.931		4.07322	-0.841688	2.63041	4.92124	pak choi	Brassica chinensis L.			.	.
OS-029	6.9	5.7		23	2.7	-1.9	3.3	-34		44.3	-4.8	10.3	11.3	115		-21.3	7.5	-12.2	25.6667	-8	-149		33.6	-1	4.2	4.3	104		0.886658	-0.835656	0.999	30.674	1.52497	3.71412	4.02412	68.0226		2.92599	-2.52497	0.485876	3.89525	pak choi	Brassica chinensis L.			.	.
OS-030	7.4	7		24.6	1.9	-1.6	2.5	-39		40.6	-5	12	13	113		-16	6.9	-13.6	22.1036	-10.5	-152		32.6	-1.6	5.2	5.4	107		0.949938	-0.875371	0.999753	29.1505	1.70134	1.77918	2.5097	43.5386		3.44954	-3.30134	3.42082	5.87368	pak choi	Brassica chinensis L.			.	.
OS-031	6.1	2.4		41.1	-9.2	20	22	115		46.9	-9	20.8	22.7	113		-5.8	-0.2	-0.8	5.85833	-0.7	2		44	-9.1	20.4	22.4	114		0.322428	-0.741348	0.970964	44.6175	-9.54397	22.372	23.8696	113.037		-0.61746	0.443968	-1.97195	2.11352	tender green	Brassica rapa L. var. perviridis L.H. Bailey			.	.
OS-032	6.8	2.9		33.8	-11.1	36.7	38.3	107		50	-10.2	33.7	35.2	107		-16.2	-0.9	3	16.5	3.1	0		41.9	-10.7	35.2	36.7	107		0.466615	-0.816482	0.985697	40.8319	-8.32152	17.8891	19.6086	115.131		1.06814	-2.37848	17.3109	17.5061	camellia	Camellia japonica L.		Thick & dense leaf	.	.
OS-033	8.1	3.8		24.2	-9.8	14.6	17.6	124		39.5	-10.9	27	29.1	112		-15.3	1.1	-12.4	19.7246	-11.5	12		31.9	-10.4	20.8	23.2	116		0.672252	-0.905816	0.996089	35.7093	-6.19306	11.3901	12.9779	118.671		-3.80928	-4.20694	9.40994	10.9889	camellia	Camellia japonica L.		Thick leaf	.	.
OS-034	7.3	5.4		22.5	2	1.1	2.3	30		26.1	2.2	0.6	2.2	15		-3.6	-0.2	0.5	3.64005	0.1	15		24.3	2.1	0.9	2.3	23		0.865785	-0.864188	0.998848	31.1465	0.0225388	4.58025	4.68166	90.4231		-6.84654	2.07746	-3.68025	8.04582	canna lily	Canna × generalis L.H. Bailey	Tropicanna Black		.	.
OS-035	5.6	8		18.7	8.4	1.6	8.5	11		21.7	21.5	2	21.6	5		-3	-13.1	-0.4	13.4451	-13.1	6		20.2	14.9	1.8	15	7		0.971826	-0.710226	0.999818	28.747	7.97273	0.130968	8.1945	0.748799		-8.54702	6.92727	1.66903	11.1276	eastern redbud	Cercis canadensis L.	Forest Pansy	Dense leaf	.	.
OS-036	7.2	3.3		33.5	-6.8	13.3	15	117		42.9	-7.2	15.1	16.7	116		-9.4	0.4	-1.8	9.57914	-1.7	1		38.2	-7	14.2	15.8	116		0.565139	-0.85042	0.991441	38.3644	-6.97696	14.7274	16.2425	115.493		-0.164403	-0.0230381	-0.527429	0.552938	florist's daisy	Chrysanthemum × morifolium Ramat.			.	.
OS-037	0	0.3		84.8	-2	43.8	43.9	93		85.2	-2.3	44	44	93		-0.4	0.3	-0.2	0.538516	-0.1	0		85	-2.2	43.9	44	93		-0.409133	0.603486	0.0521159	85.489	-0.871825	39.1861	39.5334	92.1504		-0.489015	-1.32818	4.71388	4.92177	cultivated endive	Cichorium endivia L.		Yellow leaf	.	.
OS-038	0	0		83.2	-1.7	29.5	29.5	93		82.4	-1.5	31.1	31.1	93		0.8	-0.2	-1.6	1.8	-1.6	0		82.8	-1.6	30.3	30.3	93		-0.486045	0.60578	-0.0886178	90.7929	-5.76506	41.6805	42.0773	97.8749		-7.99295	4.16506	-11.3805	14.5173	cultivated endive	Cichorium endivia L.		Whitish leaf	.	.
OS-039	4.4	6.3		27.3	16.5	4.2	17.1	14		29.2	17.4	2.9	17.6	9		-1.9	-0.9	1.3	2.47184	-0.5	5		28.3	17	3.5	17.3	12		0.91539	-0.498363	0.998633	30.2357	13.934	0.890832	14.2795	3.12183		-1.93569	3.06596	2.60917	4.46708	treviso	Cichorium intybus L. var. foliosum Hegi	Rossa Di Treviso Radicchio		.	.
OS-040	3.5	6.7		28.6	18.6	4	19	12		29.9	15.8	3	16.1	11		-1.3	2.8	1	3.245	2.9	1		29.3	17.2	3.5	17.5	12		0.932107	-0.302197	0.998714	29.9733	21.1577	-0.751198	21.2662	-2.21631		-0.673286	-3.9577	4.2512	5.84717	radicchio	Cichorium intybus L. var. foliosum Hegi			.	.
OS-041	5.4	3.5		26.1	5.6	7.1	9	52		48.7	-5.5	18.8	19.5	106		-22.6	11.1	-11.7	27.7644	-10.5	-54		37.4	0.1	12.9	12.9	90		0.589283	-0.652736	0.986699	38.0496	0.373827	12.8207	12.5243	87.657		-0.649594	-0.273827	0.079333	0.7094	radicchio	Cichorium intybus L. var. foliosum Hegi			.	.
OS-042	5.4	5.8		22.7	10.1	3.3	10.6	18		29.5	11.5	5.3	12.7	25		-6.8	-1.4	-2	7.22496	-2.1	-7		26.1	10.8	4.3	11.6	22		0.888521	-0.668364	0.99846	30.7549	7.37042	2.73496	7.65187	21.2939		-4.65494	3.42958	1.56504	5.98998	radicchio	Cichorium intybus L. var. foliosum Hegi			.	.
OS-043	4.1	1.3		55.5	-12.2	35.4	37.5	109		55	-12.8	39	41.1	108		0.5	0.6	-3.6	3.68375	-3.6	1		55.2	-12.5	37.2	39.3	109		-0.0497926	-0.385787	0.845777	56.6681	-9.00617	32.9922	34.2006	105.362		-1.46809	-3.49383	4.20776	5.6628	miner's lettuce	Claytonia perfoliata Donn ex Willd.			.	.
OS-044	6.4	2.6		34.1	-8.8	15.4	17.7	120		42.9	-7.4	16.3	17.9	114		-8.8	-1.4	-0.9	8.956	-0.2	6		38.5	-8.1	15.9	17.8	117		0.382699	-0.776257	0.978263	43.0043	-9.12952	20.5182	22.3063	113.654		-4.50434	1.02952	-4.61818	6.53273	field bindweed	Convolvulus arvensis L.			.	.
OS-045	5.7	5.5		34.3	9.3	8.9	12.9	44		28.2	10.8	4.9	11.9	25		6.1	-1.5	4	7.44715	1	19		31.3	10.1	6.9	12.2	35		0.867583	-0.708501	0.998163	31.2249	5.46001	3.66668	6.52662	33.0803		0.0750933	4.63999	3.23332	5.65593	cabbage tree	Cordyline australis (G. Forst.) Endl.	Red Star		.	.
OS-046	6.7	6.5		26.6	1.7	0.9	1.9	27		31.1	5.1	5.5	7.5	47		-4.5	-3.4	-4.6	7.27805	-5.6	-20		28.8	3.4	3.2	4.7	43		0.930186	-0.821985	0.999494	29.6538	3.06982	2.15887	3.71674	35.3585		-0.853812	0.330182	1.04113	1.38635	European smoketree	Cotinus coggygria Scop.	Royal Purple		.	.
OS-047	6.9	6		22.6	5.7	0.5	5.7	5		40.2	-3.8	13.7	14.2	105		-17.6	9.5	-13.2	23.9635	-8.5	-100		31.4	1	7.1	7.1	82		0.905577	-0.836744	0.999246	30.2252	1.95287	3.07664	3.66274	54.2369		1.17484	-0.952866	4.02336	4.29833	European smoketree	Cotinus coggygria Scop.			.	.
OS-048	4.9	1.6		45.6	-13.3	36.2	38.6	110		47.3	-13.6	32.3	35.1	113		-1.7	0.3	3.9	4.26497	3.5	-3		46.4	-13.5	34.3	36.8	111		0.0588341	-0.55377	0.909118	52.441	-10.8034	30.2651	32.7409	110.298		-6.04096	-2.69664	4.03485	7.74888	bristly dogtail grass	Cynosurus echinatus L.			.	.
OS-049	4.8	1.6		47.4	-11.5	32.7	34.7	109		55	-8.8	22.9	24.6	111		-7.6	-2.7	9.8	12.6921	10.1	-2		51.2	-10.2	27.8	29.6	110		0.0572847	-0.535007	0.906027	52.5666	-10.2573	30.2128	31.6717	108.862		-1.36661	0.0573335	-2.41279	2.77353	Cape-ivy	Delairea odorata Lem.			.	.
OS-050	6.6	2.2		41.8	-7.6	20.1	21.4	111		51.1	-8.2	21.8	23.2	111		-9.3	0.6	-1.7	9.47312	-1.8	0		46.5	-7.9	20.9	22.3	111		0.270987	-0.794823	0.970599	45.7929	-12.6614	24.4144	27.4321	117.346		0.707076	4.76138	-3.51435	5.95998	Australian treefern	Dicksonia antarctica Labill.			.	.
OS-051	6.1	6.6		26.2	5.4	3.6	6.5	34		30	6.9	2.7	7.4	22		-3.8	-1.5	0.9	4.1833	-0.9	12		28.1	6.1	3.2	6.9	27		0.93319	-0.763312	0.999432	29.6241	5.17994	1.73557	5.31578	19.0436		-1.52411	0.920059	1.46443	2.30521	Florida hopbush	Dodonaea viscosa (L.) Jacq.	Purpurea		.	.
OS-052	5.2	7.3		30.7	14.2	6.5	15.6	25		30	14	4.5	14.7	18		0.7	0.2	2	2.12838	0.9	7		30.4	14.1	5.5	15.1	21		0.955655	-0.648397	0.999597	29.1714	9.72247	0.342636	9.50692	2.37371		1.22861	4.37753	5.15736	6.87537	Florida hopbush	Dodonaea viscosa (L.) Jacq.	Purpurea		.	.
OS-053	5.5	3.7		39.7	-7.3	23.2	24.3	108		34.5	8.8	6	10.7	34		5.2	-16.1	17.2	24.1265	13.6	74		37.1	0.7	14.6	14.6	87		0.630546	-0.66911	0.989344	37.0088	0.86715	11.5085	11.5922	84.8495		0.091207	-0.16715	3.09146	3.09732	Florida hopbush	Dodonaea viscosa (L.) Jacq.	Purpurea		.	.
OS-054	5.7	2.9		35.6	-5.4	17.3	18.1	107		40.7	-2.4	16.9	17.1	98		-5.1	-3	0.4	5.93043	1	9		38.2	-3.9	17.1	17.5	103		0.453132	-0.69254	0.979035	41.3951	-4.49047	17.6645	18.3617	104.635		-3.19509	0.590472	-0.56452	3.29787	Florida hopbush	Dodonaea viscosa (L.) Jacq.	Purpurea		.	.
OS-055	5.5	4.7		26.7	8	3.7	8.8	25		42.7	-2.2	14.7	14.9	98		-16	10.2	-11	21.9326	-6.1	-73		34.7	2.9	9.2	9.7	72		0.78693	-0.675715	0.995824	33.1893	4.58526	6.22937	7.78198	50.9872		1.51073	-1.68526	2.97063	3.73458	Florida hopbush	Dodonaea viscosa (L.) Jacq.	Purpurea		.	.
OS-056	5.7	4.2		26.5	5.5	3.1	6.4	30		39.5	-1.3	11.8	11.9	96		-13	6.8	-8.7	17.0567	-5.5	-66		33	2.1	7.5	7.8	74		0.719172	-0.700608	0.993778	34.8068	2.0268	8.66917	8.93147	76.0039		-1.80681	0.0732012	-1.16917	2.15334	Florida hopbush	Dodonaea viscosa (L.) Jacq.	Purpurea		.	.
OS-057	7.2	3.1		36.6	-7.2	12.1	14.1	121		45.6	-7.4	16	17.6	115		-9	0.2	-3.9	9.81071	-3.5	6		41.1	-7.3	14	15.8	118		0.519864	-0.849751	0.989679	39.4665	-8.09408	16.2627	18.0591	116.323		1.63347	0.794081	-2.26272	2.9015	rocketsalad	Eruca sativa (L.) Cav. ssp. sativa (Mill.) Thell.			.	.
OS-058	6.8	3.1		26.4	-9.5	13.5	16.5	125		40.9	-9.6	17.1	19.6	119		-14.5	0.1	-3.6	14.9405	-3.1	6		33.6	-9.6	15.3	18	122		0.515311	-0.817284	0.988134	39.6329	-7.11094	16.2388	17.9905	113.501		-6.03292	-2.48906	-0.938753	6.59339	poinsettia	Euphorbia pulcherrima Willd. ex Klotzsch			.	.
OS-059	1.2	6.8		36.4	56.7	28.1	63.3	26		42.6	56.6	21.5	60.6	21		-6.2	0.1	6.6	9.05594	2.7	5		39.5	56.7	24.8	61.9	24		0.931626	0.291521	0.997378	30.4118	41.7433	-3.98446	41.5986	-5.36483		9.08824	14.9567	28.7845	33.6874	poinsettia	Euphorbia pulcherrima Willd. ex Klotzsch		Bright red bract	.	.
OS-060	2	0.5		83.2	-7.3	45.3	45.8	99		84.1	-7.2	42.7	43.3	100		-0.9	-0.1	2.6	2.75318	2.5	-1		83.7	-7.3	44	44.6	99		-0.326833	0.161412	0.459648	73.1218	-5.24598	39.1225	39.4564	97.4598		10.5782	-2.05402	4.87747	11.8282	poinsettia	Euphorbia pulcherrima Willd. ex Klotzsch		Yellow bract	.	.
OS-061	7.6	3.9		27.3	-5.1	11	12.1	115		52.2	-7.4	16.4	18	114		-24.9	2.3	-5.4	25.5824	-5.9	1		39.7	-6.2	13.7	15.1	114		0.685368	-0.87905	0.995759	35.4288	-4.95136	10.7971	11.5688	113.989		4.27115	-1.24864	2.90286	5.31305	strawberry	Fragaria × ananassa (Weston) Duchesne ex Rozier ssp. ananassa			.	.
OS-062	6.5	3.3		35.8	-5.8	11	12.4	118		45.7	-6.4	23	23.9	105		-9.9	0.6	-12	15.5682	-11.5	13		40.7	-6.1	17	18.1	110		0.557687	-0.789834	0.989072	38.6377	-5.10562	14.6476	15.8407	109.842		2.06228	-0.994384	2.35238	3.28261	California buckthorn	Frangula californica (Eschsch.) A. Gray			.	.
OS-063	7.2	3.4		31	-5	9.9	11.1	117		45.8	-7.7	15	16.9	117		-14.8	2.7	-5.1	15.8852	-5.8	0		38.4	-6.3	12.5	14	117		0.58659	-0.850753	0.992206	37.8439	-6.44979	14.0001	15.6893	114.985		0.55605	0.14979	-1.50006	1.6068	bloody geranium	Geranium sanguineum L.	New Hampshire Purple		.	.
OS-064	6.1	2.7		40.7	-10.9	26.2	28.4	113		41.9	-10.9	28.9	30.9	111		-1.2	0	-2.7	2.95466	-2.5	2		41.3	-10.9	27.6	29.6	112		0.405867	-0.742973	0.978021	42.4912	-7.41484	19.5477	20.3142	109.953		-1.19115	-3.48516	8.05234	8.85468	gladiolus	Gladiolus L.			.	.
OS-065	6	2.3		42.5	-13.2	34.8	37.2	111		56.3	-10.1	32	33.6	107		-13.8	-3.1	2.8	14.4184	3.6	4		49.4	-11.7	33.4	35.4	109		0.291953	-0.728532	0.967029	45.436	-9.92687	23.3355	25.7553	113.298		3.96403	-1.77313	10.0645	10.9613	English ivy	Hedera helix L.		Thick & dense leaf	.	.
OS-066	0	0.1		88.5	-3.1	26.6	26.8	97		87.4	-3.3	26.4	26.6	97		1.1	0.2	0.2	1.13578	0.2	0		87.9	-3.2	26.5	26.7	97		-0.461149	0.605017	-0.0418218	89.0451	-4.15451	40.8742	40.7198	94.9937		-1.14515	0.95451	-14.3742	14.4513	English ivy	Hedera helix		Yellow, dying leaf	.	.
OS-067	5.8	2.2		35.7	-8.2	14.5	16.7	119		44.9	-8.9	23	24.6	111		-9.2	0.7	-8.5	12.5451	-7.9	8		40.3	-8.5	18.8	20.6	114		0.259425	-0.701907	0.961262	46.3573	-9.9204	24.292	25.6966	112.083		-6.0573	1.4204	-5.49203	8.29884	garden heliotrope	Heliotropium arborescens L.			.	.
OS-068	7	3.5		30.4	-5.4	8.4	10	123		46.1	-5.6	12.4	13.6	114		-15.7	0.2	-4	16.2028	-3.6	9		38.3	-5.5	10.4	11.8	118		0.605282	-0.835699	0.992389	37.4127	-5.468	13.2819	14.091	112.399		0.887338	-0.0319997	-2.88192	3.0156	black hellebore	Helleborus niger L.			.	.
OS-069	6.4	7.6		33.3	4.5	3.2	5.5	35		29.1	16.3	-1.1	16.4	-4		4.2	-11.8	4.3	13.2427	-10.9	39		31.2	10.4	1	10.5	6		0.964602	-0.799117	0.9998	28.8573	4.70837	0.863092	4.70315	10.9304		2.34273	5.69163	0.136908	6.15644	coralbells	Heuchera sp.	Melting Fire		.	.
OS-070	7.8	4		30	-6.4	9.6	11.5	124		40.1	-7.7	14.4	16.3	118		-10.1	1.3	-4.8	11.2579	-4.8	6		35	-7	12	13.9	120		0.703591	-0.890868	0.9964	34.9793	-4.90444	10.2423	11.6369	115.921		0.0207158	-2.09556	1.75767	2.73518	shoeblackplant	Hibiscus rosa-sinensis L.	TradeWinds		.	.
OS-071	7.1	3.2		34.8	-7.9	11.5	13.9	124		51.5	-9.8	22	24	114		-16.7	1.9	-10.5	19.8179	-10.1	10		43.2	-8.8	16.7	18.9	118		0.541798	-0.842519	0.990267	38.9442	-7.29623	15.4774	17.459	115.614		4.25579	-1.50377	1.22264	4.67632	French hydrangea	Hydrangea macrophylla (Thunb.) Ser.			.	.
OS-072	6.7	5.3		23.1	0.9	-0.8	1.2	-43		33	8	-0.2	8	-1		-9.9	-7.1	-0.6	12.1975	-6.8	-42		28.1	4.4	-0.5	4.4	-6		0.855032	-0.817236	0.998438	31.4391	1.38306	4.68888	4.92983	74.7132		-3.33914	3.01694	-5.18888	6.8685	sweetpotato	Ipomoea batatas (L.) Lam.	Sweet Caroline Raven		.	.
OS-073	7.5	3.3		32	-5.7	8	9.9	126		49.2	-5.5	11.6	12.9	116		-17.2	-0.2	-3.6	17.5738	-3	10		40.6	-5.6	9.8	11.3	120		0.568305	-0.871112	0.992292	38.2555	-7.60005	14.7336	16.7933	117.434		2.34451	2.00005	-4.9336	5.81699	poet's jasmine	Jasminum officinale L.			.	.
OS-074	4.6	3.7		28.7	9.2	6.6	11.4	36		46	-0.3	14.2	14.2	91		-17.3	9.5	-7.6	21.1495	-2.8	-55		37.4	4.5	10.4	11.3	67		0.622042	-0.51471	0.985418	37.4077	5.93788	10.95	12.4715	59.9622		-0.00769937	-1.43788	-0.549951	1.53948	garden lettuce	Lactuca sativa L.			.	.
OS-075	4.6	2.9		34.7	6.7	8.6	10.9	52		50.1	-2.9	17.4	17.6	99		-15.4	9.6	-8.8	20.1683	-6.7	-47		42.4	1.9	13	13.1	82		0.439437	-0.507585	0.969318	42.0798	1.38785	17.1108	16.9424	84.0099		0.320179	0.512147	-4.11084	4.15498	garden lettuce	Lactuca sativa L.			.	.
OS-076	4.5	3.3		24.2	11.5	8.6	14.4	37		51.3	-3.6	20.4	20.7	100		-27.1	15.1	-11.8	33.1913	-6.3	-63		37.8	4	14.5	15	75		0.535893	-0.491189	0.978085	39.6187	4.49747	13.7464	14.5423	73.8258		-1.81873	-0.497468	0.753588	2.03055	garden lettuce	Lactuca sativa L.			.	.
OS-077	6.9	3.2		37.2	-7.3	14.5	16.2	117		43.6	-6.6	13.8	15.3	116		-6.4	-0.7	0.7	6.47611	0.9	1		40.4	-6.9	14.2	15.8	116		0.539598	-0.826331	0.989564	39.0239	-6.80285	15.4631	16.8721	113.435		1.37612	-0.0971473	-1.2631	1.87045	prickly lettuce	Lactuca serriola L.			.	.
OS-078	6	2.3		38	-9.3	16.9	19.3	119		41.6	-8.8	18.1	20.1	116		-3.6	-0.5	-1.2	3.82753	-0.8	3		39.8	-9	17.5	19.7	117		0.291953	-0.728532	0.967029	45.436	-9.92687	23.3355	25.3383	113.06		-5.63597	0.926872	-5.83555	8.16559	prickly lettuce	Lactuca serriola L.			.	.
OS-079	6.4	3		34.4	-4.8	14.5	15.3	108		48.2	-7	14	15.6	117		-13.8	2.2	0.5	13.9832	-0.3	-9		41.3	-5.9	14.3	15.4	112		0.486615	-0.778166	0.985025	40.4068	-6.51859	16.9985	18.0695	110.643		0.893241	0.618589	-2.69854	2.90907	bitter lettuce	Lactuca virosa L.			.	.
OS-080	5.6	2.1		43.9	-11.2	29.2	31.3	111		50.1	-10	24.4	26.4	112		-6.2	-1.2	4.8	7.93221	4.9	-1		47	-10.6	26.8	28.8	112		0.226296	-0.673165	0.954509	47.3186	-9.87667	25.2566	27.222	111.485		-0.318582	-0.723329	1.54345	1.73405	sweetpea	Lathyrus odoratus L.	Triple G		.	.
OS-081	0	0		92.3	-2.5	6.7	7.1	110		95.3	-2.6	4.6	5.3	120		-3	0.1	2.1	3.66333	1.8	-10		93.8	-2.5	5.6	6.2	114		-0.486045	0.60578	-0.0886178	90.7929	-5.76506	41.6805	42.0773	97.8749		3.00705	3.26506	-36.0805	36.3525	daisy	Leucanthemum × superbum (Bergmans ex J.W. Ingram) Bergmans ex Kent.		White flower petal	.	.
OS-082	6.3	5.7		24.6	1.4	0.3	1.5	11		42.8	-0.8	6.8	6.8	96		-18.2	2.2	-6.5	19.4507	-5.3	-85		33.7	0.3	3.5	3.5	85		0.884647	-0.780476	0.998766	30.7634	3.38791	3.48044	4.91065	45.7942		2.93656	-3.08791	0.0195574	4.26134	pink honeysuckle	Lonicera hispidula (Lindl.) Douglas ex Torr. & A. Gray			.	.
OS-083	7.9	7.6		26.6	1.2	0.8	1.4	34		42	3.7	2.4	4.4	34		-15.4	-2.5	-1.6	15.6834	-3	0		34.3	2.4	1.6	2.9	34		0.966188	-0.904457	0.999882	28.7483	1.08906	1.38559	1.74546	54.686		5.55172	1.31094	0.214411	5.70842	Chinese fringe flower	Loropetalum chinense (R.Br.) Oliv.	EverRed		.	.
OS-084	6.3	3.8		30.7	0.7	10.2	10.2	86		47.7	-2.6	16.1	16.3	99		-17	3.3	-5.9	18.2948	-6.1	-13		39.2	-1	13.2	13.2	94		0.656625	-0.771362	0.992661	36.249	-1.97764	11.1833	11.3143	99.4288		2.951	0.977639	2.01666	3.70554	Chinese fringe flower	Loropetalum chinense (R.Br.) Oliv.	Purple Majesty		.	.
OS-085	4.6	4.6		29.6	16.5	8.4	18.5	27		42.6	9.8	7.6	12.4	38		-13	6.7	0.8	14.6468	6.1	-11		36.1	13.1	8	15.4	31		0.768734	-0.522641	0.993717	33.7685	9.41416	6.00921	11.2183	31.5711		2.33154	3.68584	1.99079	4.79424	Chinese fringe flower	Loropetalum chinense (R.Br.) Oliv.	Purple Majesty		.	.
OS-086	5.6	5.2		28.3	10.4	6.2	12.1	31		41	7.6	6.3	9.9	40		-12.7	2.8	-0.1	13.0054	2.2	-9		34.7	9	6.2	10.9	35		0.841231	-0.693092	0.997478	31.8679	5.3391	4.47837	6.9805	38.8774		2.83213	3.6609	1.72163	4.93833	Chinese fringe flower	Loropetalum chinense (R.Br.) Oliv.	Purple Majesty		.	.
OS-087	7	3.4		36.5	-6.5	14.3	15.7	114		45.4	-7.9	17.8	19.4	114		-8.9	1.4	-3.5	9.6654	-3.7	0		41	-7.2	16	17.5	114		0.584547	-0.835335	0.991642	37.916	-5.9763	13.9848	15.4507	113.442		3.08404	-1.2237	2.01523	3.88199	common mallow	Malva neglecta Wallr.			.	.
OS-088	5.5	2		42.4	-11.4	25.3	27.7	114		51.3	-9.9	22.4	24.4	114		-8.9	-1.5	2.9	9.47998	3.3	0		46.9	-10.6	23.8	26.1	114		0.194133	-0.657635	0.948402	48.2324	-10.2542	26.2611	28.6719	111.359		-1.33244	-0.345773	-2.46106	2.81989	spearmint	Mentha spicata L.			.	.
OS-089	7	3		28	-8.6	13	15.5	123		38.7	-8.8	16.9	19	118		-10.7	0.2	-3.9	11.3903	-3.5	5		33.4	-8.7	14.9	17.2	120		0.493702	-0.833872	0.987849	40.1339	-8.21925	17.0644	18.7325	115.435		-6.73387	-0.480747	-2.16445	7.0895	tarovine	Monstera deliciosa Liebm.			.	.
OS-090	6.1	2.2		43.3	-9.9	19	21.4	117		50.8	-10.3	23.3	25.5	114		-7.5	0.4	-4.3	8.65448	-4.1	3		47.1	-10.1	21.2	23.4	115		0.263769	-0.74026	0.965063	46.1357	-11.0634	24.357	26.7116	114.564		0.964337	0.963371	-3.15703	3.43873	*	Nicotiana benthamiana Domin.			.	.
OS-091	8.4	4.9		31.8	-5.2	9.3	10.7	119		64.3	-6.3	15.4	16.6	112		-32.5	1.1	-6.1	33.0858	-5.9	7		48.1	-5.8	12.4	13.6	115		0.825104	-0.921212	0.998747	32.0617	-2.95057	6.27619	6.86687	115.11		16.0383	-2.84943	6.12381	17.4025	olive	Olea europaea L.	Pendolino	Whitish abaxial surface	.	.
OS-092	9.7	7.5		21.1	-0.1	-0.1	0.1	-117		30.5	-3.1	6.6	7.2	115		-9.4	3	-6.7	11.9269	-7.1	-232		25.8	-1.6	3.2	3.6	116		0.965913	-0.962219	0.999931	28.7152	-0.923301	1.71103	1.95338	118.205		-2.91515	-0.676699	1.48897	3.34261	mondo grass	Ophiopogon planiscapus Nakai	Nigrescens		.	.
OS-093	5.9	3.3		29.8	-8	15	17	118		39.1	-8.1	16	17.9	117		-9.3	0.1	-1	9.35414	-0.9	1		34.5	-8.1	15.5	17.5	117		0.551227	-0.721602	0.98653	38.8972	-2.94834	14.4921	14.6327	101.084		-4.39724	-5.15166	1.00792	6.84772	mondo grass	Ophiopogon planiscapus Nakai			.	.
OS-094	5.7	2		38.4	-12.6	26.1	29	116		48.2	-9.7	20.1	22.3	116		-9.8	-2.9	6	11.8512	6.7	0		43.3	-11.2	23.1	25.7	116		0.197123	-0.686851	0.951813	48.0582	-11.1213	26.3218	28.401	113		-4.75823	-0.0786553	-3.22185	5.74694	redwood-sorrel	Oxalis oregana Nutt.			.	.
OS-095	5.3	5.4		30.1	14.5	13.2	19.6	42		46.4	0.8	19.6	19.6	88		-16.3	13.7	-6.4	22.2338	0	-46		38.3	7.7	16.4	18.1	65		0.857786	-0.650572	0.997678	31.5043	7.22354	3.68264	7.94836	27.9912		6.79569	0.476458	12.7174	14.427	zonal geranium	Pelargonium × hortorum L.H. Bailey		Brownish leaf	.	.
OS-096	8.1	4.3		35.2	-4.6	5.8	7.4	129		41.8	-5.3	8.9	10.3	121		-6.6	0.7	-3.1	7.3253	-2.9	8		38.5	-5	7.3	8.8	124		0.751041	-0.906892	0.997554	33.8313	-4.28127	8.71661	9.71561	115.872		4.66872	-0.718726	-1.41661	4.93156	beardlip penstemon	Penstemon barbatus (Cav.) Roth			.	.
OS-097	6.3	2.7		36.6	-8.5	17.1	19.1	116		46.3	-7.7	19.7	21.2	111		-9.7	-0.8	-2.6	10.0742	-2.1	5		41.5	-8.1	18.4	20.1	114		0.408461	-0.765935	0.979495	42.3786	-8.11702	19.5862	21.4242	112.418		-0.87861	0.0170214	-1.18621	1.47626	kidney bean	Phaseolus vulgaris L.			.	.
OS-098	6.7	2.8		38.2	-6.9	15.6	17	114		56.6	-7	16.7	18.1	113		-18.4	0.1	-1.1	18.4331	-1.1	1		47.4	-7	16.2	17.6	113		0.439879	-0.806976	0.983743	41.5115	-8.68483	18.7452	20.3232	114.436		5.88848	1.68483	-2.5452	6.63256	shrubby Jerusalem sage	Phlomis fruticosa L.			.	.
OS-099	5.5	2.1		43	-11	33.1	34.9	108		46.3	-11.3	31.3	33.3	110		-3.3	0.3	1.8	3.77094	1.6	-2		44.7	-11.2	32.2	34.1	109		0.224821	-0.658318	0.952923	47.4024	-9.43172	25.2243	27.3017	110.468		-2.7024	-1.76828	6.97572	7.68703	golden bamboo	Phyllostachys aurea Carrière ex A. Rivière & C. Rivière			.	.
OS-100	7.4	3.3		25.4	-8.1	14.6	16.7	119		28	-7.4	10.9	13.1	124		-2.6	-0.7	3.7	4.57602	3.6	-5		26.7	-7.7	12.7	14.9	121		0.567252	-0.864529	0.992018	38.2913	-7.40303	14.7332	16.8092	116.759		-11.5913	-0.296975	-2.03321	11.772	Japanese pieris	Pieris japonica (Thunb.) D. Don ex G. Don	Katsura	Dense leaf	.	.
OS-101	7.9	3.6		36.1	-6.5	11.5	13.2	119		41.5	-7.3	15.1	16.8	116		-5.4	0.8	-3.6	6.53911	-3.6	3		38.8	-6.9	13.3	15	117		0.633675	-0.895289	0.99494	36.6462	-6.79122	12.644	14.0131	117.851		2.1538	-0.108776	0.655995	2.25411	narrowleaf plantain	Plantago lanceolata L.				.
OS-102	6	2.1		41.9	-9	19.7	21.7	115		39.4	-8.9	19.3	21.3	115		2.5	-0.1	0.4	2.53377	0.4	0		40.7	-9	19.5	21.5	115		0.232188	-0.727399	0.960344	46.9996	-11.4889	25.3574	27.9921	114.588		-6.29958	2.48888	-5.85741	8.9548	Kentucky bluegrass	Poa pratensis L.			.	.
OS-103	5.3	1.6		49	-11.9	29.9	32.2	112		55	-10.4	26.5	28.4	111		-6	-1.5	3.4	7.05762	3.8	1		52	-11.2	28.2	30.3	112		0.0650288	-0.623356	0.920541	51.9655	-12.8184	30.444	32.5514	112.277		0.0344567	1.61844	-2.24405	2.767	primrose	Primula vulgaris Huds.			.	.
OS-104	6.4	7.4		22.1	2.7	0.9	2.8	18		24.2	5.1	1.4	5.3	15		-2.1	-2.4	-0.5	3.228	-2.5	3		23.2	3.9	1.1	4	16		0.95985	-0.798243	0.999759	28.9699	4.62217	1.01996	4.78135	12.0847		-5.76991	-0.722174	0.0800376	5.81548	cherry plum	Prunus cerasifera Ehrh.	Krauter Vesuvius		.	.
OS-105	4.6	4.4		32.1	12	7.3	14.1	31		38.5	10.2	6.8	12.3	34		-6.4	1.8	0.5	6.66708	1.8	-3		35.3	11.1	7	13.2	32		0.74115	-0.520887	0.992422	34.4463	8.77549	6.93703	11.3342	37.7943		0.853661	2.32451	0.0629682	2.47711	cherry plum	Prunus cerasifera Ehrh.	Newport		.	.
OS-106	6.6	3.1		41.7	-7.6	19.5	21	111		49.8	-7.7	18.5	20	113		-8.1	0.1	1	8.16211	1	-2		45.7	-7.6	19	20.5	112		0.513024	-0.798785	0.987278	39.72	-6.54278	16.2147	17.9692	112.471		5.98003	-1.05722	2.78532	6.68105	cultivated radish	Raphanus sativus L.			.	.
OS-107	7.5	3.6		24.8	-6.9	7.8	10.4	131		44.4	-6.7	14.9	16.3	114		-19.6	-0.2	-7.1	20.8473	-5.9	17		34.6	-6.8	11.3	13.2	121		0.629939	-0.871981	0.994181	36.7679	-6.08912	12.643	14.1351	115.474		-2.16788	-0.710881	-1.34299	2.64739	rose	Rosa L. sp.			.	.
OS-108	6.3	2.6		38.7	-8.8	20.1	21.9	114		57.8	-4.1	13.3	13.9	107		-19.1	-4.7	6.8	20.812	8	7		48.2	-6.4	16.7	17.9	111		0.381371	-0.765437	0.977496	43.0616	-8.80282	20.5035	22.1372	113.075		5.13836	2.40282	-3.80355	6.82959	rose	Rosa L. sp.			.	.
OS-109	5.3	2.2		40.3	-8.1	26.7	27.9	107		51.7	-7.8	22.8	24.1	109		-11.4	-0.3	3.9	12.0524	3.8	-2		46	-8	24.8	26	108		0.25216	-0.627759	0.954008	46.7569	-7.68098	24.1278	25.0529	107.388		-0.756907	-0.319022	0.672185	1.06137	shrubby blackberry	Rubus fruticosus L.			.	.
OS-110	5.3	5.9		24.7	4.3	3.5	5.5	39		33.4	6.6	3.5	7.5	28		-8.7	-2.3	0	8.99889	-2	11		29	5.5	3.5	6.5	33		0.89478	-0.654035	0.998548	30.616	8.02244	2.4437	8.52514	16.2436		-1.61602	-2.52244	1.0563	3.17648	shrubby blackberry	Rubus fruticosus L.			.	.
OS-111	6.1	2.4		39.8	-9.8	21.2	23.4	115		47.6	-8.8	19.9	21.8	114		-7.8	-1	1.3	7.97057	1.6	1		43.7	-9.3	20.6	22.6	114		0.322428	-0.741348	0.970964	44.6175	-9.54397	22.372	24.4518	113.471		-0.91746	0.243968	-1.77195	2.01024	fiddle dock	Rumex pulcher L.			.	.
OS-112	6.3	2.7		35	-6	11.8	13.2	117		49.1	-5.7	14.5	15.6	111		-14.1	-0.3	-2.7	14.3593	-2.4	6		42.1	-5.9	13.2	14.4	114		0.408461	-0.765935	0.979495	42.3786	-8.11702	19.5862	20.7658	111.93		-0.27861	2.21702	-6.38621	6.76583	Mexican bush sage	Salvia leucantha Cav.			.	.
OS-113	5.6	2.3		34.9	-11.5	23.6	26.3	116		48.5	-8.5	17.5	19.5	116		-13.6	-3	6.1	15.2043	6.8	0		41.7	-10	20.6	22.9	116		0.286255	-0.674481	0.962158	45.7263	-8.29506	23.2299	25.0108	109.972		-4.02632	-1.70494	-2.62988	5.10239	kitchen sage	Salvia officinalis L.			.	.
OS-114	4.2	1.2		50.1	-14.8	37.7	40.5	111		56.1	-11.8	29.8	32.1	112		-6	-3	7.9	10.3639	8.4	-1		53.1	-13.3	33.8	36.3	112		-0.0802061	-0.407244	0.837176	57.5787	-10.6812	34.1376	35.3896	106.824		-4.47866	-2.61885	-0.33765	5.19911	California figwort	Scrophularia californica Cham. & Schltdl.			.	.
OS-115	6.2	2.5		36.2	-10.6	18.1	21	120		51	-8.8	18.5	20.5	115		-14.8	-1.8	-0.4	14.9144	0.5	5		43.6	-9.7	18.3	20.7	118		0.352249	-0.753645	0.974435	43.8261	-9.16917	21.4274	23.7645	113.134		-0.226115	-0.530834	-3.12741	3.18019	garden tomato	Solanum lycopersicum L.			.	.
OS-116	7.3	3.2		33	-6.9	12.1	13.9	120		39.7	-7.3	17.1	18.6	113		-6.7	0.4	-5	8.36959	-4.7	7		36.4	-7.1	14.6	16.2	116		0.543991	-0.857316	0.990923	38.8668	-7.74249	15.4842	17.561	116.586		-2.46681	0.64249	-0.884237	2.69811	spinach	Spinacia oleracea L.			.	.
OS-117	5.7	2.2		43.4	-8.7	25.3	26.7	109		48.4	-9	24.4	26	110		-5	0.3	0.9	5.0892	0.7	-1		45.9	-8.9	24.8	26.4	110		0.257974	-0.688123	0.959907	46.4341	-9.50667	24.2649	26.0573	111.442		-0.534084	0.606667	0.535097	0.96934	spinach	Spinacia oleracea L.			.	.
OS-118	7.9	3.7		32.9	-6.2	10.7	12.4	120		38.9	-7.4	16.2	17.8	115		-6	1.2	-5.5	8.22739	-5.4	5		35.9	-6.8	13.5	15.1	117		0.652496	-0.895528	0.995393	36.195	-6.33164	12.0054	13.6951	117.645		-0.295032	-0.468358	1.49464	1.59385	spinach	Spinacia oleracea L.			.	.
OS-119	6.1	2.5		36.7	-10	20.8	23.1	116		49.7	-8.3	19	20.7	114		-13	-1.7	1.8	13.2337	2.4	2		43.2	-9.1	19.9	21.9	115		0.350886	-0.741891	0.973535	43.8882	-8.81378	21.4087	23.791	113.054		-0.688175	-0.286218	-1.50875	1.6828	common lilac	Syringa vulgaris L.			.	.
OS-120	6.5	2.6		37.9	-9.2	18.6	20.7	116		45.3	-8.6	18.9	20.7	115		-7.4	-0.6	-0.3	7.43034	0	1		41.6	-8.9	18.7	20.7	115		0.384025	-0.786638	0.979004	42.948	-9.44158	20.5304	22.8024	114.726		-1.348	0.541583	-1.83044	2.33686	common dandelion	Taraxacum officinale F.H. Wigg.			.	.
OS-121	5.1	1.8		46.8	-10.7	33.7	35.3	108		53.8	-9.3	30.1	31.5	107		-7	-1.4	3.6	7.995	3.8	1		50.3	-10	31.9	33.4	107		0.125545	-0.591227	0.929063	50.3607	-10.0421	28.2161	30.2356	109.843		-0.0607065	0.0420637	3.68393	3.68467	common dandelion	Taraxacum officinale F.H. Wigg.			.	.
OS-122	8	3.8		36.7	-7.5	17.7	19.3	113		41.2	-7.3	15.8	17.4	115		-4.5	-0.2	1.9	4.88876	1.9	-2		39	-7.4	16.8	18.3	114		0.6714	-0.900912	0.99595	35.7359	-6.04651	11.3921	12.7125	117.978		3.26407	-1.35349	5.40787	6.45996	common dandelion	Taraxacum officinale F.H. Wigg.			.	.
OS-123	6.2	3.9		28.8	-4.2	7.4	8.6	120		28.9	11.7	-6.3	13.3	-28		-0.1	-15.9	13.7	20.9883	-4.7	148		28.9	3.8	0.6	3.8	9		0.673654	-0.760845	0.99308	35.8477	-1.18875	10.5468	10.5703	96.3589		-6.94771	4.98875	-9.9468	13.1186	purple queen	Tradescantia pallida (Rose) D.R. Hunt	Purpurea	Thick leaf	.	.
OS-124	4.9	1.7		51	-10.4	31.5	33.2	108		55.9	-9.7	29.1	30.7	108		-4.9	-0.7	2.4	5.50091	2.5	0		53.5	-10.1	30.3	31.9	108		0.0907513	-0.554605	0.916934	51.5	-9.88359	29.19	31.0039	109.015		1.99998	-0.21641	1.11005	2.2976	Lewiston cornsalad	Valerianella locusta (L.) Lat.			.	.
OS-125	7.7	3.5		32.5	-4.9	8.2	9.6	121		44.2	-8.3	20.6	22.2	112		-11.7	3.4	-12.4	17.3842	-12.6	9		38.4	-6.6	14.4	15.9	115		0.612132	-0.883921	0.994041	37.1795	-6.94023	13.314	14.8779	117.463		1.22053	0.340231	1.08599	1.66878	common periwinkle	Vinca minor L.			.	.
OS-126	6.8	2.9		33.6	-5.7	12	13.3	116		45.3	-5.7	13.1	14.3	114		-11.7	0	-1.1	11.7516	-1	2		39.5	-5.7	12.5	13.8	115		0.466615	-0.816482	0.985697	40.8319	-8.32152	17.8891	20.1312	115.284		-1.33186	2.62152	-5.38913	6.13914	hookedspur violet	Viola adunca Sm.			.	.
OS-127	8	3.8		32.8	-6.3	11.4	13	119		45.5	-8.4	22.6	24.1	110		-12.7	2.1	-11.2	17.0628	-11.1	9		39.2	-7.3	17	18.5	113		0.6714	-0.900912	0.99595	35.7359	-6.04651	11.3921	12.7067	117.995		3.46407	-1.25349	5.60787	6.70964	johnny jumpup	Viola tricolor L.			.	.
OS-128	5.4	2		45.5	-11.1	32.1	34	109		50.8	-9.2	23.8	25.5	111		-5.3	-1.9	8.3	10.0295	8.5	-2		48.2	-10.1	27.9	29.7	110		0.192636	-0.642234	0.94661	48.3223	-9.79508	26.2263	27.4779	109.859		-0.122273	-0.30492	1.67369	1.70563	Japanese wisteria	Wisteria floribunda (Willd.) DC.			.	.
OS-129	6.9	2.9		35.6	-10	18	20.5	119		39.3	-11.4	22.1	24.9	117		-3.7	1.4	-4.1	5.69737	-4.4	2		37.5	-10.7	20.1	22.7	118		0.467831	-0.82518	0.986187	40.7855	-8.58337	17.8958	19.4983	115.332		-3.28551	-2.11663	2.20423	4.48702	calla lily	Zantedeschia aethiopica (L.) Spreng.			.	.
